# Supplementary material for: Chlordiazepoxide dichloro­methane monosolvate
Source: Acta Crystallogr Sect E Struct Rep Online. 2012 Mar 10;68(Pt 4):o1011. doi: 10.1107/S1600536812009695 (PMC3343976; doi:10.1107/S1600536812009695)
Supplement: Supplementary file 1 [file e-68-o1011-sup1.cif]

##############################################################################
#                                                                            #
# This CIF contains the data in a paper accepted for publication in          #
# Acta Crystallographica Section E. It conforms to the requirements of       #
# Notes for Authors for Acta Crystallographica Section E, and has been       #
# peer reviewed under the auspices of the IUCr Commission on Journals.       #
#                                                                            #
# Full details of the Crystallographic Information File format               #
# are given in the paper "The Crystallographic Information File (CIF):       #
# a New Standard Archive File for Crystallography" by S. R. Hall, F. H.      #
# Allen and I. D. Brown [Acta Cryst. (1991), A47, 655-685].                  #
#                                                                            #
# The current version of the core CIF dictionary is obtainable from          #
# ftp://ftp.iucr.org/pub/cif_core.dic.                                       #
#                                                                            #
# Software is freely available for graphical display of the structure(s)     #
# in this CIF. For information consult the CIF software page                 #
# http://www.iucr.org/resources/cif/software.                                #
#                                                                            #
# This file may be used for bona fide research purposes within the           #
# scientific community so long as proper attribution is given to the journal # 
# article from which it was obtained.                                        #
#                                                                            #
##############################################################################
data_global
_audit_creation_method     'maXus'
_journal_date_recd_electronic     2012-03-04
_journal_date_accepted     2012-03-05
_journal_name_full     'Acta Crystallographica, Section E'
_journal_year     2012
_journal_volume     68
_journal_issue      4
_journal_page_first     o1011
_journal_page_last     o1011
_journal_paper_category     QO
_journal_paper_doi     10.1107/S1600536812009695
_journal_coeditor_code     HB6668
_publ_contact_author_name     'Andreas Fischer'
_publ_contact_author_address
;
Division of Applied Physical Chemistry
School of Chemical Science and Engineering
100 44 Stockholm
Sweden
;
_publ_contact_author_email     'afischer@kth.se'
_publ_contact_author_fax     '+46 8 212 626'
_publ_contact_author_phone     '+46 8 790-7987'
_publ_section_title
;
Chlordiazepoxide dichloromethane monosolvate
;
loop_
    _publ_author_name
    _publ_author_footnote
    _publ_author_address
    'Fischer, Andreas' ?
;
Division of Applied Physical Chemistry
School of Chemical Science and Engineering
100 44 Stockholm
Sweden
;
_publ_section_synopsis     .
data_I
_chemical_name_systematic
;
7-chloro-2-methylamino-5-phenyl-3<i>H</i>-1,4-benzodiazepine 4-oxide
dichloromethane monosolvate
;
_chemical_formula_moiety     'C16 H14 Cl N3 O, C H2 Cl2'
_chemical_formula_sum     'C17 H16 Cl3 N3 O'
_chemical_formula_iupac     'C16 H14 Cl N3 O, C H2 Cl2'
_chemical_formula_weight     384.694
_symmetry_cell_setting     triclinic
_symmetry_space_group_name_H-M     'P -1'
_symmetry_space_group_name_Hall     '-P 1'
loop_
    _symmetry_equiv_pos_as_xyz
    'x, y, z'
    '-x, -y, -z'
_cell_length_a     7.8310(12)
_cell_length_b     9.461(2)
_cell_length_c     12.6947(5)
_cell_angle_alpha     94.284(11)
_cell_angle_beta     93.821(9)
_cell_angle_gamma     108.499(13)
_cell_volume     885.4(2)
_cell_formula_units_Z     2
_cell_measurement_reflns_used     38
_cell_measurement_theta_min     8.7
_cell_measurement_theta_max     19.5
_cell_measurement_temperature     173
_exptl_crystal_description     'plate'
_exptl_crystal_colour     'Colourless'
_exptl_crystal_size_max     0.60
_exptl_crystal_size_mid     0.33
_exptl_crystal_size_min     0.04
_exptl_crystal_density_diffrn     1.443
_exptl_crystal_density_method     'not measured'
_exptl_crystal_F_000     396
_exptl_absorpt_coefficient_mu     0.526
_exptl_absorpt_correction_type     multi-scan
_exptl_absorpt_process_details     'SADABS (Sheldrick, 2003)'
_exptl_absorpt_correction_T_min     0.763
_exptl_absorpt_correction_T_max     0.979
_exptl_special_details     ?
_diffrn_ambient_temperature     173
_diffrn_radiation_type     'MoK\a'
loop_
    _diffrn_radiation_wavelength
    0.71073
_diffrn_radiation_source     'fine-focus sealed tube'
_diffrn_radiation_monochromator     graphite
_diffrn_measurement_device     'Bruker--Nonius KappaCCD'
_diffrn_measurement_method     '\f&\w'
_diffrn_reflns_number     20348
_diffrn_reflns_av_R_equivalents     0.034
_diffrn_reflns_av_sigmaI/netI     0.028
_diffrn_reflns_theta_min     4.51
_diffrn_reflns_theta_max     27.50
_diffrn_reflns_theta_full     27.50
_diffrn_measured_fraction_theta_max     0.993
_diffrn_measured_fraction_theta_full     0.993
_diffrn_reflns_limit_h_min     -10
_diffrn_reflns_limit_h_max     10
_diffrn_reflns_limit_k_min     -12
_diffrn_reflns_limit_k_max     12
_diffrn_reflns_limit_l_min     -15
_diffrn_reflns_limit_l_max     16
_refine_special_details
;
Refinement of <i>F</i>^2^ against ALL reflections. The weighted <i>R</i>-factor
<i>wR</i> and goodness of fit <i>S</i> are based on <i>F</i>^2^, conventional
<i>R</i>-factors <i>R</i> are based on <i>F</i>, with <i>F</i> set to zero for
negative <i>F</i>^2^. The threshold expression of <i>F</i>^2^ >
\s(<i>F</i>^2^) is used only for calculating <i>R</i>-factors(gt) <i>etc</i>.
and is not relevant to the choice of reflections for refinement.
<i>R</i>-factors based on <i>F</i>^2^ are statistically about twice as large
as those based on <i>F</i>, and <i>R</i>- factors based on ALL data will be
even larger.
;
_reflns_number_total     4040
_reflns_number_gt     3124
_reflns_threshold_expression     I>2\s(I)
_refine_ls_structure_factor_coef     Fsqd
_refine_ls_matrix_type     full
_refine_ls_R_factor_all     0.0598
_refine_ls_R_factor_gt     0.0400
_refine_ls_wR_factor_gt     0.0938
_refine_ls_wR_factor_ref     0.1037
_refine_ls_goodness_of_fit_ref     1.031
_refine_ls_restrained_S_all     1.031
_refine_ls_number_reflns     4040
_refine_ls_number_parameters     221
_refine_ls_number_restraints     1
_refine_ls_hydrogen_treatment     mixed
_refine_ls_weighting_scheme     calc
_refine_ls_weighting_details
         'calc w=1/[\s^2^(Fo^2^)+(0.0409P)^2^+0.7625P] where P=(Fo^2^+2Fc^2^)/3'
_atom_sites_solution_primary     direct
_atom_sites_solution_secondary     difmap
_refine_ls_shift/su_max_lt     0.001
_refine_ls_shift/su_mean     0.001
_refine_diff_density_max     0.759
_refine_diff_density_min     -0.517
_refine_ls_extinction_method     none
_refine_ls_extinction_coef     ?
loop_
    _atom_type_symbol
    _atom_type_description
    _atom_type_scat_dispersion_real
    _atom_type_scat_dispersion_imag
    _atom_type_scat_source
    'C' 'C' 0.0033 0.0016
                         'International Tables Vol C Tables 4.2.6.8 and 6.1.1.4'
    'H' 'H' 0.0000 0.0000
                         'International Tables Vol C Tables 4.2.6.8 and 6.1.1.4'
    'Cl' 'Cl' 0.1484 0.1585
                         'International Tables Vol C Tables 4.2.6.8 and 6.1.1.4'
    'N' 'N' 0.0061 0.0033
                         'International Tables Vol C Tables 4.2.6.8 and 6.1.1.4'
    'O' 'O' 0.0106 0.0060
                         'International Tables Vol C Tables 4.2.6.8 and 6.1.1.4'
_computing_data_collection     'COLLECT (Nonius, 1999)'
_computing_cell_refinement     'DIRAX (Duisenberg, 1992)'
_computing_data_reduction     'EvalCCD (Duisenberg <i>et al.</i>, 2003)'
_computing_structure_solution     'SHELXS97 (Sheldrick, 2008)'
_computing_structure_refinement     'SHELXL97 (Sheldrick, 2008)'
_computing_molecular_graphics     'DIAMOND (Brandenburg, 2007).'
_computing_publication_material     'publCIF (Westrip, 2010)'
loop_
    _atom_site_type_symbol
    _atom_site_label
    _atom_site_fract_x
    _atom_site_fract_y
    _atom_site_fract_z
    _atom_site_U_iso_or_equiv
    _atom_site_adp_type
    _atom_site_calc_flag
    _atom_site_refinement_flags
    _atom_site_occupancy
    _atom_site_symmetry_multiplicity
    _atom_site_disorder_assembly
    _atom_site_disorder_group
    C C1 0.4054(3) 0.0142(2) 0.68015(14) 0.0228(4) Uani d . 1 1 . .
    C C2 0.4147(3) -0.1283(2) 0.67919(15) 0.0233(4) Uani d . 1 1 . .
    C C3 0.3620(3) -0.2137(2) 0.76314(15) 0.0229(4) Uani d . 1 1 . .
    C C4 0.3110(2) -0.1489(2) 0.85106(14) 0.0219(4) Uani d . 1 1 . .
    C C5 0.3146(2) 0.00119(19) 0.85985(14) 0.0183(3) Uani d . 1 1 . .
    C C6 0.3543(2) 0.08072(19) 0.76981(14) 0.0188(4) Uani d . 1 1 . .
    C C7 0.3392(2) 0.23116(19) 0.76213(14) 0.0193(4) Uani d . 1 1 . .
    C C8 0.2418(3) 0.2605(2) 0.66676(14) 0.0213(4) Uani d . 1 1 . .
    C C9 0.3090(3) 0.3890(2) 0.61483(15) 0.0251(4) Uani d . 1 1 . .
    C C10 0.2113(3) 0.4097(2) 0.52552(16) 0.0335(5) Uani d . 1 1 . .
    C C11 0.0461(3) 0.3048(3) 0.48835(17) 0.0375(5) Uani d . 1 1 . .
    C C12 -0.0217(3) 0.1780(3) 0.53961(18) 0.0374(5) Uani d . 1 1 . .
    C C13 0.0762(3) 0.1547(2) 0.62793(16) 0.0300(4) Uani d . 1 1 . .
    C C14 0.4974(2) 0.2983(2) 0.93612(13) 0.0189(4) Uani d . 1 1 . .
    C C15 0.3509(2) 0.1940(2) 0.99178(13) 0.0186(4) Uani d . 1 1 . .
    C C16 0.1763(3) 0.1635(2) 1.14472(17) 0.0334(5) Uani d . 1 1 . .
    C C17 0.0152(4) 0.5580(3) 0.1687(3) 0.0561(7) Uani d . 1 1 . .
    Cl Cl1 0.50033(8) -0.20239(6) 0.57295(4) 0.03756(16) Uani d . 1 1 . .
    Cl Cl2 0.04988(9) 0.72192(8) 0.10404(6) 0.0542(2) Uani d . 1 1 . .
    Cl Cl3 0.19167(10) 0.57040(9) 0.26233(6) 0.0620(2) Uani d . 1 1 . .
    O O1 0.39853(18) 0.47104(13) 0.84472(10) 0.0218(3) Uani d . 1 1 . .
    N N1 0.4092(2) 0.33547(16) 0.84073(11) 0.0176(3) Uani d . 1 1 . .
    N N2 0.2700(2) 0.05504(17) 0.95575(12) 0.0203(3) Uani d . 1 1 . .
    N N3 0.3075(2) 0.25397(18) 1.08078(12) 0.0227(3) Uani d D 1 1 . .
    H H1 0.4336 0.0679 0.6199 0.027 Uiso calc R 1 1 . .
    H H3 0.3613 -0.3145 0.7599 0.027 Uiso calc R 1 1 . .
    H H4 0.2720 -0.2076 0.9078 0.026 Uiso calc R 1 1 . .
    H H9 0.4214 0.4621 0.6407 0.030 Uiso calc R 1 1 . .
    H H10 0.2581 0.4963 0.4896 0.040 Uiso calc R 1 1 . .
    H H11 -0.0206 0.3202 0.4275 0.045 Uiso calc R 1 1 . .
    H H12 -0.1357 0.1066 0.5144 0.045 Uiso calc R 1 1 . .
    H H13 0.0303 0.0662 0.6621 0.036 Uiso calc R 1 1 . .
    H H14A 0.5617 0.3906 0.9836 0.023 Uiso calc R 1 1 . .
    H H14B 0.5862 0.2490 0.9159 0.023 Uiso calc R 1 1 . .
    H H16A 0.0613 0.1156 1.1011 0.050 Uiso calc R 1 1 . .
    H H16B 0.1578 0.2274 1.2043 0.050 Uiso calc R 1 1 . .
    H H16C 0.2211 0.0863 1.1720 0.050 Uiso calc R 1 1 . .
    H H17A -0.0980 0.5380 0.2038 0.067 Uiso calc R 1 1 . .
    H H17B 0.0001 0.4723 0.1151 0.067 Uiso calc R 1 1 . .
    H H3A 0.379(3) 0.3395(19) 1.1074(17) 0.027 Uiso d D 1 1 . .
loop_
    _atom_site_aniso_label
    _atom_site_aniso_U_11
    _atom_site_aniso_U_22
    _atom_site_aniso_U_33
    _atom_site_aniso_U_12
    _atom_site_aniso_U_13
    _atom_site_aniso_U_23
    C1 0.0312(10) 0.0182(9) 0.0194(9) 0.0079(8) 0.0027(7) 0.0051(7)
    C2 0.0296(10) 0.0209(9) 0.0205(9) 0.0104(8) 0.0026(7) 0.0002(7)
    C3 0.0275(10) 0.0175(9) 0.0247(9) 0.0094(8) -0.0012(8) 0.0030(7)
    C4 0.0233(9) 0.0206(9) 0.0214(9) 0.0059(7) 0.0006(7) 0.0067(7)
    C5 0.0156(8) 0.0184(8) 0.0192(8) 0.0037(7) -0.0011(7) 0.0015(6)
    C6 0.0206(9) 0.0148(8) 0.0200(9) 0.0049(7) -0.0020(7) 0.0013(6)
    C7 0.0209(9) 0.0169(8) 0.0197(9) 0.0055(7) 0.0009(7) 0.0028(6)
    C8 0.0288(10) 0.0192(9) 0.0178(9) 0.0117(8) -0.0014(7) -0.0008(7)
    C9 0.0343(11) 0.0206(9) 0.0209(9) 0.0100(8) 0.0001(8) 0.0017(7)
    C10 0.0522(14) 0.0285(10) 0.0247(10) 0.0199(10) -0.0009(9) 0.0070(8)
    C11 0.0535(15) 0.0380(12) 0.0262(11) 0.0260(11) -0.0128(10) 0.0004(9)
    C12 0.0385(13) 0.0344(12) 0.0349(12) 0.0114(10) -0.0164(10) -0.0044(9)
    C13 0.0361(12) 0.0227(10) 0.0292(10) 0.0087(9) -0.0062(9) 0.0024(8)
    C14 0.0175(9) 0.0201(9) 0.0175(8) 0.0044(7) -0.0028(7) 0.0023(7)
    C15 0.0166(8) 0.0221(9) 0.0165(8) 0.0058(7) -0.0015(7) 0.0038(7)
    C16 0.0309(11) 0.0362(11) 0.0273(11) 0.0018(9) 0.0105(9) -0.0007(8)
    C17 0.0338(14) 0.0492(15) 0.085(2) 0.0101(12) 0.0003(13) 0.0207(14)
    Cl1 0.0618(4) 0.0276(3) 0.0305(3) 0.0216(2) 0.0185(2) 0.00376(19)
    Cl2 0.0412(3) 0.0717(5) 0.0646(4) 0.0315(3) 0.0154(3) 0.0322(3)
    Cl3 0.0553(4) 0.0777(5) 0.0559(4) 0.0205(4) 0.0033(3) 0.0317(4)
    O1 0.0268(7) 0.0131(6) 0.0243(7) 0.0060(5) -0.0019(5) -0.0003(5)
    N1 0.0189(7) 0.0153(7) 0.0183(7) 0.0051(6) 0.0001(6) 0.0026(5)
    N2 0.0203(8) 0.0206(8) 0.0185(7) 0.0048(6) 0.0013(6) 0.0018(6)
    N3 0.0214(8) 0.0231(8) 0.0203(8) 0.0036(7) 0.0013(6) -0.0015(6)
_geom_special_details
;
All e.s.d.'s (except the e.s.d. in the dihedral angle between two l.s. planes)
are estimated using the full covariance matrix. The cell e.s.d.'s are taken
into account individually in the estimation of e.s.d.'s in distances, angles
and torsion angles; correlations between e.s.d.'s in cell parameters are only
used when they are defined by crystal symmetry. An approximate (isotropic)
treatment of cell e.s.d.'s is used for estimating e.s.d.'s involving l.s.
planes.
;
loop_
    _geom_bond_atom_site_label_1
    _geom_bond_atom_site_label_2
    _geom_bond_site_symmetry_2
    _geom_bond_distance
    _geom_bond_publ_flag
    C1 C2 . 1.372(3) ?
    C1 C6 . 1.402(2) ?
    C2 C3 . 1.391(3) ?
    C2 Cl1 . 1.7428(19) ?
    C3 C4 . 1.376(3) ?
    C4 C5 . 1.407(2) ?
    C5 N2 . 1.393(2) ?
    C5 C6 . 1.413(2) ?
    C6 C7 . 1.475(2) ?
    C7 N1 . 1.306(2) ?
    C7 C8 . 1.478(2) ?
    C8 C13 . 1.394(3) ?
    C8 C9 . 1.396(3) ?
    C9 C10 . 1.386(3) ?
    C10 C11 . 1.384(3) ?
    C11 C12 . 1.380(3) ?
    C12 C13 . 1.387(3) ?
    C14 N1 . 1.474(2) ?
    C14 C15 . 1.511(2) ?
    C15 N2 . 1.297(2) ?
    C15 N3 . 1.338(2) ?
    C16 N3 . 1.451(3) ?
    C17 Cl3 . 1.730(3) ?
    C17 Cl2 . 1.762(3) ?
    O1 N1 . 1.3090(18) ?
    C1 H1 . 0.9500 ?
    C3 H3 . 0.9500 ?
    C4 H4 . 0.9500 ?
    C9 H9 . 0.9500 ?
    C10 H10 . 0.9500 ?
    C11 H11 . 0.9500 ?
    C12 H12 . 0.9500 ?
    C13 H13 . 0.9500 ?
    C14 H14A . 0.9900 ?
    C14 H14B . 0.9900 ?
    C16 H16A . 0.9800 ?
    C16 H16B . 0.9800 ?
    C16 H16C . 0.9800 ?
    C17 H17A . 0.9900 ?
    C17 H17B . 0.9900 ?
    N3 H3A . 0.854(16) ?
loop_
    _geom_angle_atom_site_label_1
    _geom_angle_atom_site_label_2
    _geom_angle_atom_site_label_3
    _geom_angle_site_symmetry_1
    _geom_angle_site_symmetry_3
    _geom_angle
    _geom_angle_publ_flag
    C2 C1 C6 . . 120.20(16) ?
    C1 C2 C3 . . 121.22(17) ?
    C1 C2 Cl1 . . 119.68(14) ?
    C3 C2 Cl1 . . 119.07(14) ?
    C4 C3 C2 . . 118.55(16) ?
    C3 C4 C5 . . 122.33(16) ?
    N2 C5 C4 . . 116.32(15) ?
    N2 C5 C6 . . 126.13(16) ?
    C4 C5 C6 . . 117.48(16) ?
    C1 C6 C5 . . 119.75(16) ?
    C1 C6 C7 . . 116.61(15) ?
    C5 C6 C7 . . 123.60(16) ?
    N1 C7 C6 . . 119.34(16) ?
    N1 C7 C8 . . 121.14(15) ?
    C6 C7 C8 . . 119.51(15) ?
    C13 C8 C9 . . 119.24(17) ?
    C13 C8 C7 . . 118.08(16) ?
    C9 C8 C7 . . 122.68(17) ?
    C10 C9 C8 . . 119.88(19) ?
    C11 C10 C9 . . 120.4(2) ?
    C12 C11 C10 . . 120.04(19) ?
    C11 C12 C13 . . 120.1(2) ?
    C12 C13 C8 . . 120.31(19) ?
    N1 C14 C15 . . 107.42(14) ?
    N2 C15 N3 . . 121.51(16) ?
    N2 C15 C14 . . 122.57(16) ?
    N3 C15 C14 . . 115.91(16) ?
    Cl3 C17 Cl2 . . 112.88(15) ?
    C7 N1 O1 . . 124.88(15) ?
    C7 N1 C14 . . 118.94(14) ?
    O1 N1 C14 . . 116.05(13) ?
    C15 N2 C5 . . 118.83(15) ?
    C15 N3 C16 . . 121.24(16) ?
    C2 C1 H1 . . 119.9 ?
    C6 C1 H1 . . 119.9 ?
    C4 C3 H3 . . 120.7 ?
    C2 C3 H3 . . 120.7 ?
    C3 C4 H4 . . 118.8 ?
    C5 C4 H4 . . 118.8 ?
    C10 C9 H9 . . 120.1 ?
    C8 C9 H9 . . 120.1 ?
    C11 C10 H10 . . 119.8 ?
    C9 C10 H10 . . 119.8 ?
    C12 C11 H11 . . 120.0 ?
    C10 C11 H11 . . 120.0 ?
    C11 C12 H12 . . 120.0 ?
    C13 C12 H12 . . 120.0 ?
    C12 C13 H13 . . 119.8 ?
    C8 C13 H13 . . 119.8 ?
    N1 C14 H14A . . 110.2 ?
    C15 C14 H14A . . 110.2 ?
    N1 C14 H14B . . 110.2 ?
    C15 C14 H14B . . 110.2 ?
    H14A C14 H14B . . 108.5 ?
    N3 C16 H16A . . 109.5 ?
    N3 C16 H16B . . 109.5 ?
    H16A C16 H16B . . 109.5 ?
    N3 C16 H16C . . 109.5 ?
    H16A C16 H16C . . 109.5 ?
    H16B C16 H16C . . 109.5 ?
    Cl3 C17 H17A . . 109.0 ?
    Cl2 C17 H17A . . 109.0 ?
    Cl3 C17 H17B . . 109.0 ?
    Cl2 C17 H17B . . 109.0 ?
    H17A C17 H17B . . 107.8 ?
    C15 N3 H3A . . 117.0(15) ?
    C16 N3 H3A . . 119.7(15) ?
loop_
    _geom_hbond_atom_site_label_D
    _geom_hbond_atom_site_label_H
    _geom_hbond_atom_site_label_A
    _geom_hbond_site_symmetry_A
    _geom_hbond_distance_DH
    _geom_hbond_distance_HA
    _geom_hbond_distance_DA
    _geom_hbond_angle_DHA
    N3 H3A O1 2_667 0.854(16) 2.080(17) 2.916(2) 166(2)
_iucr_refine_instructions_details
;
TITL Compound X
CELL 0.71073   7.8310   9.4610  12.6950  94.2840  93.8210 108.4990
ZERR    2  0.0012  0.0018  0.0005  0.0109  0.0093  0.0126
LATT  1
SFAC C  H  Cl N  O
DISP C    0.00330   0.00160
DISP H    0.00000   0.00000
DISP Cl   0.14840   0.15850
DISP N    0.00610   0.00330
DISP O    0.01060   0.00600
UNIT    34   32    6    6    2
LIST 4
ACTA
EQIV $1 -x+1, -y+1, -z+2
TEMP -100
DFIX 0.88 0.02 N3 H3A
HTAB N3 O1_$1
BOND $H
FMAP 2
PLAN -20
L.S.  8
OMIT  -3.0000 180
WGHT    0.040900    0.762500
FVAR       0.86677
C1    1    0.405370    0.014209    0.680148    11.00000    0.03119    0.01816 =
         0.01938    0.00507    0.00266    0.00785
AFIX  43
H1    2    0.433578    0.067938    0.619853    11.00000   -1.20000
AFIX   0
C2    1    0.414731   -0.128289    0.679194    11.00000    0.02963    0.02089 =
         0.02053    0.00019    0.00256    0.01037
C3    1    0.362023   -0.213694    0.763139    11.00000    0.02754    0.01755 =
         0.02467    0.00300   -0.00124    0.00940
AFIX  43
H3    2    0.361262   -0.314540    0.759850    11.00000   -1.20000
AFIX   0
C4    1    0.311003   -0.148916    0.851059    11.00000    0.02327    0.02062 =
         0.02144    0.00670    0.00060    0.00587
AFIX  43
H4    2    0.271969   -0.207599    0.907827    11.00000   -1.20000
AFIX   0
C5    1    0.314602    0.001192    0.859854    11.00000    0.01556    0.01840 =
         0.01920    0.00154   -0.00114    0.00369
C6    1    0.354316    0.080716    0.769814    11.00000    0.02055    0.01477 =
         0.02000    0.00127   -0.00201    0.00492
C7    1    0.339168    0.231164    0.762130    11.00000    0.02088    0.01686 =
         0.01969    0.00276    0.00089    0.00549
C8    1    0.241810    0.260454    0.666759    11.00000    0.02879    0.01924 =
         0.01780   -0.00078   -0.00145    0.01174
C9    1    0.308997    0.388961    0.614831    11.00000    0.03432    0.02057 =
         0.02093    0.00171    0.00013    0.01002
AFIX  43
H9    2    0.421434    0.462081    0.640667    11.00000   -1.20000
AFIX   0
C10   1    0.211350    0.409650    0.525522    11.00000    0.05221    0.02854 =
         0.02466    0.00701   -0.00086    0.01991
AFIX  43
H10   2    0.258149    0.496348    0.489599    11.00000   -1.20000
AFIX   0
C11   1    0.046119    0.304815    0.488352    11.00000    0.05353    0.03803 =
         0.02620    0.00041   -0.01281    0.02600
AFIX  43
H11   2   -0.020650    0.320178    0.427498    11.00000   -1.20000
AFIX   0
C12   1   -0.021714    0.177999    0.539612    11.00000    0.03850    0.03444 =
         0.03490   -0.00442   -0.01636    0.01142
AFIX  43
H12   2   -0.135657    0.106552    0.514382    11.00000   -1.20000
AFIX   0
C13   1    0.076224    0.154679    0.627932    11.00000    0.03609    0.02267 =
         0.02917    0.00242   -0.00622    0.00870
AFIX  43
H13   2    0.030253    0.066213    0.662128    11.00000   -1.20000
AFIX   0
C14   1    0.497367    0.298349    0.936116    11.00000    0.01751    0.02008 =
         0.01747    0.00231   -0.00275    0.00439
AFIX  23
H14A  2    0.561692    0.390566    0.983577    11.00000   -1.20000
H14B  2    0.586222    0.249005    0.915886    11.00000   -1.20000
AFIX   0
C15   1    0.350932    0.194014    0.991779    11.00000    0.01656    0.02214 =
         0.01652    0.00381   -0.00154    0.00581
C16   1    0.176253    0.163490    1.144722    11.00000    0.03087    0.03623 =
         0.02726   -0.00072    0.01048    0.00185
AFIX 137
H16A  2    0.061274    0.115600    1.101054    11.00000   -1.50000
H16B  2    0.157759    0.227440    1.204271    11.00000   -1.50000
H16C  2    0.221052    0.086322    1.172027    11.00000   -1.50000
AFIX   0
C17   1    0.015241    0.558001    0.168654    11.00000    0.03377    0.04915 =
         0.08453    0.02065    0.00025    0.01013
AFIX  23
H17A  2   -0.097979    0.537951    0.203822    11.00000   -1.20000
H17B  2    0.000121    0.472314    0.115059    11.00000   -1.20000
AFIX   0
CL1   3    0.500329   -0.202390    0.572952    11.00000    0.06184    0.02757 =
         0.03048    0.00376    0.01848    0.02161
CL2   3    0.049878    0.721915    0.104037    11.00000    0.04124    0.07166 =
         0.06461    0.03224    0.01545    0.03149
CL3   3    0.191667    0.570399    0.262330    11.00000    0.05528    0.07766 =
         0.05589    0.03171    0.00330    0.02052
O1    5    0.398525    0.471039    0.844721    11.00000    0.02680    0.01312 =
         0.02427   -0.00029   -0.00192    0.00596
N1    4    0.409165    0.335466    0.840731    11.00000    0.01886    0.01533 =
         0.01834    0.00260    0.00009    0.00514
N2    4    0.270031    0.055041    0.955746    11.00000    0.02035    0.02059 =
         0.01854    0.00181    0.00131    0.00477
N3    4    0.307549    0.253970    1.080777    11.00000    0.02139    0.02310 =
         0.02033   -0.00147    0.00134    0.00355
H3A   2    0.379271    0.339452    1.107439    11.00000   -1.20000
HKLF 4
REM  Compound X
REM R1 =  0.0400 for   3124 Fo > 4sig(Fo)  and  0.0598 for all   4040 data
REM    221 parameters refined using      1 restraints
END
WGHT      0.0409      0.7626
REM Highest difference peak  0.759,  deepest hole -0.517,  1-sigma level  0.056
Q1    1   0.1575  0.4987  0.1945  11.00000  0.05    0.76
Q2    1   0.0947  0.5412  0.2808  11.00000  0.05    0.36
Q3    1   0.4183  0.2420  0.9645  11.00000  0.05    0.31
Q4    1   0.2882  0.2478  0.7164  11.00000  0.05    0.30
Q5    1   0.4508  0.3156  0.8932  11.00000  0.05    0.28
Q6    1   0.0142  0.5114  0.0581  11.00000  0.05    0.26
Q7    1   0.3467  0.1573  0.7705  11.00000  0.05    0.26
Q8    1   0.2596  0.3401  0.6551  11.00000  0.05    0.26
Q9    1   0.0998  0.7832  0.1808  11.00000  0.05    0.26
Q10   1   0.4111 -0.0590  0.6840  11.00000  0.05    0.25
Q11   1   0.3289  0.0225  0.7136  11.00000  0.05    0.25
Q12   1   0.2804  0.3143  0.6400  11.00000  0.05    0.24
Q13   1   0.3607 -0.1715  0.7158  11.00000  0.05    0.23
Q14   1   0.4056  0.2759  0.7892  11.00000  0.05    0.22
Q15   1   0.3367  0.1084  0.9797  11.00000  0.05    0.21
Q16   1   0.1926  0.2004  0.6406  11.00000  0.05    0.21
Q17   1   0.3433 -0.0651  0.8578  11.00000  0.05    0.20
Q18   1   0.4652 -0.0430  0.6958  11.00000  0.05    0.20
Q19   1   0.3366  0.2644  0.8019  11.00000  0.05    0.20
Q20   1   0.3263  0.0398  0.8114  11.00000  0.05    0.20
;
