# Supplementary material for: Chlordiazepoxide dichloro­methane monosolvate
Source: Acta Crystallogr Sect E Struct Rep Online. 2012 Mar 10;68(Pt 4):o1011. doi: 10.1107/S1600536812009695 (PMC3343976; doi:10.1107/S1600536812009695)
Supplement: Supplementary file 2 [file e-68-o1011-Isup2.hkl]

# 
# h,k,l, Fc-squared, Fo-squared, sigma(Fo-squared) and status flag 
# 
data_I
_shelx_title ' Compound X' 
_shelx_refln_list_code          4 
_shelx_F_calc_maximum      120.13 
_exptl_crystal_F_000       396.00 
_reflns_d_resolution_high  0.7696 
 
loop_ 
 _symmetry_equiv_pos_as_xyz 
 'x, y, z' 
 '-x, -y, -z' 
 
_cell_length_a     7.8310 
_cell_length_b     9.4610 
_cell_length_c    12.6950 
_cell_angle_alpha  94.284 
_cell_angle_beta   93.821 
_cell_angle_gamma 108.499 
 
_shelx_F_squared_multiplier     1.000 
 
loop_ 
 _refln_index_h 
 _refln_index_k 
 _refln_index_l 
 _refln_F_squared_calc 
 _refln_F_squared_meas 
 _refln_F_squared_sigma 
 _refln_observed_status 
   2   0   0      270.71      282.60      3.95 o 
   3   0   0     1179.75     1232.22     12.68 o 
   4   0   0      191.43      172.95      2.91 o 
   5   0   0       56.88       45.76      2.17 o 
   6   0   0      200.30      205.99      4.31 o 
   7   0   0      167.52      180.56      4.00 o 
   8   0   0       46.42       47.26      3.27 o 
   9   0   0       62.35       60.26      6.65 o 
  -9   1   0        0.50        3.97      6.56 o 
  -8   1   0       17.03       16.65      2.49 o 
  -7   1   0       27.14       22.05      2.02 o 
  -6   1   0      100.45       90.84      3.64 o 
  -5   1   0     1455.70     1386.50     13.74 o 
  -4   1   0       42.19       30.46      1.24 o 
  -3   1   0       12.34       11.51      0.91 o 
  -2   1   0      864.46      943.74     13.41 o 
   2   1   0      635.80      544.13      5.96 o 
   3   1   0     1014.11     1087.96     12.43 o 
   4   1   0        6.66       11.85      1.40 o 
   5   1   0      110.08      104.65      4.69 o 
   6   1   0       88.21       94.77      3.50 o 
   7   1   0       44.36       44.54      3.23 o 
   8   1   0       50.63       47.03      4.29 o 
   9   1   0        4.80        1.07      5.39 o 
 -10   2   0        0.30        1.19      6.25 o 
  -9   2   0       97.12       96.70      6.41 o 
  -8   2   0       46.77       49.80      5.73 o 
  -7   2   0      677.25      669.65      7.76 o 
  -6   2   0        1.11        3.35      2.18 o 
  -5   2   0      574.72      528.77      7.09 o 
  -4   2   0      357.51      364.84      5.15 o 
  -3   2   0      310.60      299.87      4.19 o 
  -2   2   0      109.71       86.39      2.59 o 
  -1   2   0      203.07      181.97     10.73 o 
   0   2   0     3142.74     2825.35    125.31 o 
   1   2   0       45.88       22.81      3.42 o 
   2   2   0     5213.60     5115.73     54.88 o 
   3   2   0        0.20        3.13      1.28 o 
   4   2   0      183.09      216.38      3.77 o 
   5   2   0      514.54      503.77      7.24 o 
   6   2   0      281.24      294.13      5.22 o 
   7   2   0       57.37       48.97      3.90 o 
   8   2   0       11.51        5.89      4.67 o 
 -10   3   0       23.01       21.32      5.72 o 
  -9   3   0        2.63       -0.30      3.58 o 
  -8   3   0        0.02       -2.02      3.71 o 
  -7   3   0        2.42        1.33      2.71 o 
  -6   3   0       62.99       67.66      2.70 o 
  -5   3   0      158.80      147.43      3.35 o 
  -4   3   0      576.44      597.05      7.50 o 
  -3   3   0     1731.75     1699.78     18.91 o 
  -2   3   0      245.73      255.13      3.15 o 
  -1   3   0       35.61       43.56      1.64 o 
   0   3   0      799.45      880.40      9.21 o 
   1   3   0      158.07      132.32      2.32 o 
   2   3   0        0.25        0.52      1.35 o 
   3   3   0       37.00       31.63      2.21 o 
   4   3   0       92.86       76.38      2.65 o 
   5   3   0       91.21       87.70      2.95 o 
   6   3   0      175.25      167.81      4.38 o 
   7   3   0       93.00      101.74      5.07 o 
   8   3   0       25.03       30.89      6.22 o 
 -10   4   0       15.58       -6.09      9.33 o 
  -9   4   0       28.17       34.98      3.96 o 
  -8   4   0       47.04       46.89      3.54 o 
  -7   4   0       73.37       72.81      2.92 o 
  -6   4   0        2.72        0.19      2.22 o 
  -5   4   0       69.37       68.25      2.58 o 
  -4   4   0        5.67        5.46      1.40 o 
  -3   4   0       17.80       20.82      1.36 o 
  -2   4   0       29.64       15.38      0.86 o 
  -1   4   0       56.10       51.19      1.17 o 
   0   4   0      875.49      973.69     10.33 o 
   1   4   0      700.01      709.15      7.96 o 
   2   4   0      185.99      197.04      3.54 o 
   3   4   0      371.37      356.62      4.93 o 
   4   4   0      112.67      110.60      3.01 o 
   5   4   0       61.69       66.95      2.92 o 
   6   4   0        3.71        1.04      3.11 o 
   7   4   0        7.90        7.05      4.49 o 
   8   4   0        0.61        1.06     10.70 o 
 -10   5   0       94.83      102.24      5.92 o 
  -9   5   0       79.70       86.48      5.76 o 
  -8   5   0        2.35        3.38      5.25 o 
  -7   5   0      239.56      237.81      4.93 o 
  -6   5   0       77.36       86.23      5.26 o 
  -5   5   0      143.86      132.69      2.40 o 
  -4   5   0      190.10      205.32      3.20 o 
  -3   5   0     1025.67      934.64     10.19 o 
  -2   5   0     2652.89     2851.14     30.47 o 
  -1   5   0      131.16       85.86      1.47 o 
   0   5   0      420.16      409.02      5.02 o 
   1   5   0      706.84      772.16      8.71 o 
   2   5   0      232.84      250.97      4.39 o 
   3   5   0        3.71        6.35      1.78 o 
   4   5   0       12.13       13.01      3.36 o 
   5   5   0        7.21       10.39      2.71 o 
   6   5   0      350.76      353.48      8.90 o 
   7   5   0        0.97        1.82      8.53 o 
  -9   6   0       30.09       26.92      4.34 o 
  -8   6   0       36.61       35.69      3.45 o 
  -7   6   0      362.60      375.16      5.69 o 
  -6   6   0        1.08        1.40      1.80 o 
  -5   6   0        4.80        3.89      1.75 o 
  -4   6   0        0.80        1.59      2.26 o 
  -3   6   0        3.29       10.50      1.90 o 
  -2   6   0      611.22      623.44      6.69 o 
  -1   6   0        8.55       13.77      1.67 o 
   0   6   0        7.74        2.58      1.71 o 
   1   6   0      533.08      548.05      6.82 o 
   2   6   0      361.14      360.22      5.14 o 
   3   6   0        4.66        1.11      2.60 o 
   4   6   0      107.17      102.10      3.75 o 
   5   6   0        0.02       -4.50      3.28 o 
   6   6   0        1.74       -2.74      5.03 o 
  -9   7   0       30.13       19.10      5.67 o 
  -8   7   0      112.42      119.50      5.79 o 
  -7   7   0       23.96       25.84      3.20 o 
  -6   7   0        1.45       -3.08      2.11 o 
  -5   7   0      298.18      302.04      5.01 o 
  -4   7   0       33.29       34.46      1.81 o 
  -3   7   0      650.21      661.70      7.28 o 
  -2   7   0       66.26       60.05      1.74 o 
  -1   7   0      860.76      795.85      9.20 o 
   0   7   0       80.50       71.01      2.27 o 
   1   7   0      542.78      544.14      7.01 o 
   2   7   0        0.03       -2.11      2.58 o 
   3   7   0      215.94      213.54      3.77 o 
   4   7   0      146.03      137.60      3.64 o 
   5   7   0        0.01       -4.93      4.61 o 
   6   7   0       18.45       16.88      9.68 o 
  -9   8   0       32.21       24.34      5.42 o 
  -8   8   0      248.48      245.03      8.61 o 
  -7   8   0       41.17       40.95      3.21 o 
  -6   8   0      414.48      411.12      6.01 o 
  -5   8   0        9.05        8.93      1.90 o 
  -4   8   0      286.35      267.26      5.03 o 
  -3   8   0        2.85        2.73      1.97 o 
  -2   8   0       37.54       37.05      1.76 o 
  -1   8   0        5.18        0.96      2.66 o 
   0   8   0      116.46      118.00      2.83 o 
   1   8   0        0.55        0.40      3.67 o 
   2   8   0      328.35      317.50      5.67 o 
   3   8   0      243.33      259.78      5.29 o 
   4   8   0       23.94       23.58      4.86 o 
   5   8   0       17.43        7.60      6.88 o 
  -8   9   0       79.41       89.73      6.59 o 
  -7   9   0       13.98       24.45      4.26 o 
  -6   9   0       37.64       28.18      2.45 o 
  -5   9   0       71.60       58.61      2.62 o 
  -4   9   0      164.28      146.42      3.94 o 
  -3   9   0       16.24       20.72      1.53 o 
  -2   9   0       25.73       21.38      1.79 o 
  -1   9   0      123.03      109.04      2.94 o 
   0   9   0        2.87        1.85      3.18 o 
   1   9   0      264.96      268.71      5.59 o 
   2   9   0       17.19       18.19      3.35 o 
   3   9   0        0.49       -3.48      5.99 o 
   4   9   0       19.86       21.94      5.36 o 
  -8  10   0       71.41       81.12      5.84 o 
  -7  10   0       70.77       68.49      6.35 o 
  -6  10   0      247.93      251.37      9.28 o 
  -5  10   0        0.49        0.48      2.55 o 
  -4  10   0      136.57      140.72      3.79 o 
  -3  10   0       18.43       22.75      2.65 o 
  -2  10   0      347.30      327.22      5.93 o 
  -1  10   0      348.44      343.44      6.25 o 
   0  10   0       34.95       26.93      2.94 o 
   1  10   0        6.05       12.01      4.92 o 
   2  10   0       21.35       22.00      7.90 o 
  -7  11   0        3.52        3.26      7.29 o 
  -6  11   0        3.67        3.39      8.59 o 
  -5  11   0        3.98       -5.71      5.35 o 
  -4  11   0        0.00       -3.29      3.99 o 
  -3  11   0        8.34       12.95      4.45 o 
  -2  11   0       11.10        8.29      3.61 o 
  -1  11   0        0.66        5.18      4.19 o 
   0  11   0        1.73        2.15      5.40 o 
   1  11   0       11.28        7.11      4.91 o 
  -5  12   0        8.06        9.50      7.14 o 
  -4  12   0       92.65       95.59      6.98 o 
  -3  12   0       17.63       14.37      8.67 o 
  -2  12   0      218.50      241.05      8.89 o 
   2 -12   1       14.95       15.31      5.90 o 
   3 -12   1        6.05       15.73      4.79 o 
   4 -12   1       47.36       49.00      4.89 o 
   5 -12   1      149.61      169.38      8.59 o 
  -1 -11   1       12.62       21.57      8.34 o 
   0 -11   1       50.40       47.16      6.57 o 
   1 -11   1        4.45        5.25      5.99 o 
   2 -11   1        6.50        8.11      3.10 o 
   3 -11   1        5.35       11.08      2.79 o 
   4 -11   1       35.31       23.39      3.89 o 
   5 -11   1        0.06        0.59      4.60 o 
   6 -11   1        0.24       14.16      9.36 o 
   7 -11   1      260.52      252.77      9.09 o 
  -2 -10   1        5.20       -1.10      5.33 o 
  -1 -10   1        5.65       -2.32      5.96 o 
   0 -10   1       36.48       38.50      2.83 o 
   1 -10   1       11.43       11.60      3.63 o 
   2 -10   1        0.55        4.74      2.79 o 
   3 -10   1      131.78      122.65      3.26 o 
   4 -10   1       54.09       43.70      2.58 o 
   5 -10   1        0.10        3.18      3.00 o 
   6 -10   1       53.64       53.54      5.86 o 
   7 -10   1        0.56       -0.86      6.47 o 
   8 -10   1        6.22        2.56      5.25 o 
  -4  -9   1        0.18        9.93      9.64 o 
  -3  -9   1        0.65       -0.94      5.27 o 
  -2  -9   1        0.44        3.51      6.06 o 
  -1  -9   1        9.95       10.25      2.08 o 
   0  -9   1       35.22       40.38      2.48 o 
   1  -9   1      147.91      125.16      3.15 o 
   2  -9   1      426.04      387.09      5.19 o 
   3  -9   1      396.81      350.54      4.51 o 
   4  -9   1       57.13       52.90      2.61 o 
   5  -9   1       58.94       58.34      2.94 o 
   6  -9   1      111.57       95.38      3.61 o 
   7  -9   1       51.69       62.89      5.98 o 
   8  -9   1        0.72        5.10      5.87 o 
  -5  -8   1        0.64        0.66      5.80 o 
  -4  -8   1        0.58       -7.75      6.21 o 
  -3  -8   1       93.26       95.54      3.35 o 
  -2  -8   1        0.01        0.11      1.64 o 
  -1  -8   1       34.35       29.04      1.78 o 
   0  -8   1        0.01        0.50      2.02 o 
   1  -8   1       27.27       26.17      1.89 o 
   2  -8   1       54.82       72.75      1.93 o 
   3  -8   1       84.01       96.35      2.38 o 
   4  -8   1      229.67      214.64      3.94 o 
   5  -8   1       53.48       48.49      2.33 o 
   6  -8   1        0.95        0.91      2.45 o 
   7  -8   1       35.78       35.80      4.86 o 
   8  -8   1       20.75       22.92      6.74 o 
   9  -8   1        1.42        5.41     10.88 o 
  -6  -7   1      282.32      279.68     13.05 o 
  -5  -7   1      300.80      304.47      9.86 o 
  -4  -7   1      143.61      139.82      4.12 o 
  -3  -7   1       19.26       22.05      1.80 o 
  -2  -7   1       80.79       76.94      2.34 o 
  -1  -7   1        0.44       -0.91      1.44 o 
   0  -7   1       34.40       27.89      1.69 o 
   1  -7   1        6.51        4.90      1.22 o 
   2  -7   1       13.36       15.49      1.23 o 
   3  -7   1      212.79      206.06      3.12 o 
   4  -7   1      421.91      429.48      5.75 o 
   5  -7   1      380.21      380.16      5.45 o 
   6  -7   1      192.08      184.99      3.83 o 
   7  -7   1      536.09      529.90      7.86 o 
   8  -7   1        0.07       -1.02      3.68 o 
   9  -7   1       33.47       24.03      8.48 o 
  -6  -6   1        1.32       -1.82      6.04 o 
  -5  -6   1        4.52        2.74      6.08 o 
  -4  -6   1       54.23       50.87      2.57 o 
  -3  -6   1      328.99      324.99      4.53 o 
  -2  -6   1       49.19       42.41      2.77 o 
  -1  -6   1      339.59      322.52      4.57 o 
   0  -6   1      156.11      151.89      2.68 o 
   1  -6   1       58.71       42.59      1.18 o 
   2  -6   1       58.72       37.09      1.48 o 
   3  -6   1       15.21       14.22      1.63 o 
   4  -6   1      183.63      188.76      3.27 o 
   5  -6   1      701.41      698.32      8.33 o 
   6  -6   1      275.69      273.88      4.68 o 
   7  -6   1        0.39       -1.55      2.74 o 
   8  -6   1      210.89      216.98     11.29 o 
   9  -6   1       48.95       60.91      9.03 o 
  -7  -5   1        1.40       -0.10      9.91 o 
  -6  -5   1       18.98       17.25      4.99 o 
  -5  -5   1        1.39        3.35      2.54 o 
  -4  -5   1     1109.26     1121.52     12.67 o 
  -3  -5   1      314.74      310.76      4.58 o 
  -2  -5   1        0.28        4.16      1.16 o 
  -1  -5   1       22.08       12.16      1.21 o 
   0  -5   1     4357.93     4477.72     45.19 o 
   1  -5   1      242.47      333.70      3.67 o 
   2  -5   1      922.62      903.38      9.06 o 
   3  -5   1       24.29       24.32      1.31 o 
   4  -5   1       79.34       98.96      2.22 o 
   5  -5   1      145.77      155.98      3.90 o 
   6  -5   1      575.62      571.32      8.15 o 
   7  -5   1      213.37      207.99      4.78 o 
   8  -5   1        5.06        5.01      5.32 o 
   9  -5   1       46.96       38.66      3.99 o 
  10  -5   1       20.44       32.14      9.76 o 
  -8  -4   1       24.87        5.11      6.83 o 
  -7  -4   1       57.72       51.80      4.24 o 
  -6  -4   1       32.79       33.44      3.07 o 
  -5  -4   1       75.74       74.20      2.94 o 
  -4  -4   1       84.45       83.71      2.63 o 
  -3  -4   1      842.86      834.84      9.50 o 
  -2  -4   1       11.52        4.20      1.53 o 
  -1  -4   1      471.15      474.87      5.58 o 
   0  -4   1      301.62      309.54      3.81 o 
   1  -4   1     2673.71     2741.57     27.65 o 
   2  -4   1     1247.68     1258.10     12.09 o 
   3  -4   1      217.69      250.40      3.45 o 
   4  -4   1      644.75      650.32      8.25 o 
   5  -4   1        0.01       -1.16      1.86 o 
   6  -4   1      121.35      122.96      3.44 o 
   7  -4   1      129.92      123.94      4.28 o 
   8  -4   1      390.94      403.38      7.44 o 
   9  -4   1        3.25        6.07      4.36 o 
  10  -4   1        3.67        5.98      5.34 o 
  -8  -3   1       24.17       26.95      8.28 o 
  -7  -3   1        1.15       -1.17      3.67 o 
  -6  -3   1      105.35      100.27      3.60 o 
  -5  -3   1      631.90      615.32      8.43 o 
  -4  -3   1      798.69      827.30      9.55 o 
  -3  -3   1       10.54       14.08      1.78 o 
  -2  -3   1      449.22      384.03      4.71 o 
  -1  -3   1       18.85       16.86      1.77 o 
   0  -3   1      141.34      132.44      1.69 o 
   1  -3   1       29.30       28.22      1.14 o 
   2  -3   1     4605.19     4597.97     45.21 o 
   3  -3   1       41.53       58.34      2.28 o 
   4  -3   1      279.06      285.84      4.38 o 
   5  -3   1      113.76      116.04      3.34 o 
   6  -3   1       29.09       32.84      2.58 o 
   7  -3   1       19.13       15.76      3.85 o 
   8  -3   1      113.46       93.91      4.55 o 
   9  -3   1       14.23       20.19      4.96 o 
  10  -3   1       20.43       24.14      5.21 o 
  -8  -2   1       40.09       43.17      4.68 o 
  -7  -2   1        0.18       -4.06      3.94 o 
  -6  -2   1        1.72        0.54      2.10 o 
  -5  -2   1        4.46        1.14      2.10 o 
  -4  -2   1        1.14       -1.71      1.86 o 
  -3  -2   1     1405.69     1298.29     13.64 o 
  -2  -2   1       53.67       76.34      1.56 o 
  -1  -2   1     1361.60     1336.18     13.91 o 
   0  -2   1     4199.44     4118.29     55.69 o 
   2  -2   1       35.72       22.71      3.51 o 
   3  -2   1      142.10      139.13      2.44 o 
   4  -2   1     1943.15     1924.97     21.49 o 
   5  -2   1      603.79      607.61      7.16 o 
   6  -2   1       95.58       89.80      2.30 o 
   7  -2   1      170.21      167.90      3.54 o 
   8  -2   1      173.16      184.71      7.76 o 
   9  -2   1        0.67       -9.37      6.25 o 
  -9  -1   1       12.92       21.18      6.78 o 
  -8  -1   1        0.19        3.61      3.36 o 
  -7  -1   1        0.58        0.65      2.41 o 
  -6  -1   1      120.70      131.65      3.62 o 
  -5  -1   1        2.25        6.31      1.88 o 
  -4  -1   1      191.98      170.97      3.13 o 
  -3  -1   1       56.39       34.32      1.20 o 
  -2  -1   1      941.59     1001.49      9.58 o 
   2  -1   1     8335.00     7923.30     84.67 o 
   3  -1   1      358.24      283.76      3.98 o 
   4  -1   1      145.75      124.17      2.76 o 
   5  -1   1     1626.42     1638.22     20.74 o 
   6  -1   1       85.43       89.75      2.55 o 
   7  -1   1      119.48      108.06      3.02 o 
   8  -1   1       18.43       21.60      3.16 o 
   9  -1   1        0.43        1.66      5.42 o 
  -9   0   1        7.02        8.26      6.34 o 
  -8   0   1        8.52       10.37      3.09 o 
  -7   0   1      376.45      384.31      5.81 o 
  -6   0   1       53.29       65.43      2.14 o 
  -5   0   1       64.74       57.15      1.78 o 
  -4   0   1      737.29      787.91      8.64 o 
  -3   0   1      259.22      257.95      3.27 o 
  -2   0   1     5631.05     5715.31     49.34 o 
   2   0   1    14431.60    13155.36    171.86 o 
   3   0   1     3840.83     3664.10     43.61 o 
   4   0   1       11.71        9.43      2.11 o 
   5   0   1      102.73      110.17      3.17 o 
   6   0   1       53.94       59.04      3.19 o 
   7   0   1      142.17      139.32      3.85 o 
   8   0   1       46.59       31.57      5.31 o 
   9   0   1       23.40       24.31      8.20 o 
  -9   1   1       11.13        5.16      4.53 o 
  -8   1   1       33.45       32.30      2.89 o 
  -7   1   1      295.88      300.80      4.89 o 
  -6   1   1      372.79      363.39      4.71 o 
  -5   1   1      236.11      238.53      3.31 o 
  -4   1   1      104.18      116.33      1.97 o 
  -3   1   1      229.35      226.49      2.72 o 
  -2   1   1     8156.83     8054.66     88.47 o 
   1   1   1     5191.30     4591.05    115.69 o 
   2   1   1      323.84      333.52      4.89 o 
   3   1   1      394.17      453.49      5.88 o 
   4   1   1      403.90      452.86      6.15 o 
   5   1   1      182.31      174.31      3.77 o 
   6   1   1       71.73       78.11      3.98 o 
   7   1   1       33.27       36.72      2.99 o 
   8   1   1       51.56       62.58      5.91 o 
   9   1   1        1.55       -4.23      6.35 o 
 -10   2   1       11.19        4.60      8.28 o 
  -9   2   1      141.44      123.73      6.23 o 
  -8   2   1       76.12       90.97      4.19 o 
  -7   2   1       44.35       49.59      2.67 o 
  -6   2   1       25.16       29.45      2.86 o 
  -5   2   1      442.00      449.59      5.65 o 
  -4   2   1       22.10       27.41      1.42 o 
  -3   2   1      580.82      569.76      6.37 o 
  -2   2   1     1542.92     1530.48     16.76 o 
  -1   2   1     1160.75     1249.83     17.89 o 
   0   2   1     4206.92     3919.57     44.51 o 
   1   2   1      491.95      441.11      5.03 o 
   2   2   1        0.05        0.28      2.72 o 
   3   2   1      643.80      643.81      7.96 o 
   4   2   1      152.71      144.44      3.06 o 
   5   2   1      114.49      114.15      3.42 o 
   6   2   1      111.62      105.83      3.89 o 
   7   2   1       13.26        2.40      4.23 o 
   8   2   1      203.93      222.35      8.59 o 
 -10   3   1       19.81       30.96      9.22 o 
  -9   3   1        0.43       -2.75      3.47 o 
  -8   3   1       65.28       70.05      4.33 o 
  -7   3   1      108.30      112.72      3.22 o 
  -6   3   1      723.70      729.55      8.64 o 
  -5   3   1      191.48      195.12      3.24 o 
  -4   3   1     1435.05     1496.25     15.61 o 
  -3   3   1        1.05        1.80      1.57 o 
  -2   3   1      828.50      843.15     11.77 o 
  -1   3   1      911.07      938.64      8.97 o 
   0   3   1     3522.80     3447.90     34.15 o 
   1   3   1      207.55      190.47      3.02 o 
   2   3   1       49.61       69.09      2.39 o 
   3   3   1     1071.17     1028.91     13.68 o 
   4   3   1        5.19        6.55      2.57 o 
   5   3   1      187.73      177.45      4.09 o 
   6   3   1        1.65        0.05      2.44 o 
   7   3   1        9.69       -0.60      5.92 o 
   8   3   1        1.09        7.13      5.75 o 
 -10   4   1       18.54       31.35      4.51 o 
  -9   4   1      214.04      224.99      6.50 o 
  -8   4   1        1.73        8.93      2.70 o 
  -7   4   1       44.29       39.75      2.38 o 
  -6   4   1      355.29      386.46      5.42 o 
  -5   4   1       74.93       79.52      1.97 o 
  -4   4   1       48.45       42.42      1.94 o 
  -3   4   1      255.49      239.89      3.26 o 
  -2   4   1      180.00      181.01      2.35 o 
  -1   4   1      226.78      229.15      2.77 o 
   0   4   1      977.77     1187.70     12.45 o 
   1   4   1       60.19       87.48      2.25 o 
   2   4   1       63.85       38.94      2.24 o 
   3   4   1      536.62      524.94      7.14 o 
   4   4   1       41.32       38.65      1.87 o 
   5   4   1      282.84      284.00      4.62 o 
   6   4   1      119.48      115.31      3.74 o 
   7   4   1        0.03        1.96      4.95 o 
 -10   5   1      110.71       90.80      7.22 o 
  -9   5   1       10.66        0.62      3.62 o 
  -8   5   1       71.71       74.95      3.41 o 
  -7   5   1        2.26       -1.98      2.17 o 
  -6   5   1      196.21      184.36      3.72 o 
  -5   5   1      189.56      211.22      3.49 o 
  -4   5   1     1142.90     1141.97     12.32 o 
  -3   5   1       13.43       30.39      1.20 o 
  -2   5   1     1513.83     1611.93     15.58 o 
  -1   5   1      539.37      486.53      5.30 o 
   0   5   1       23.71       27.35      1.45 o 
   1   5   1       34.28       21.85      1.53 o 
   2   5   1      455.71      462.60      6.72 o 
   3   5   1      375.55      389.36      6.93 o 
   4   5   1       35.50       37.22      2.65 o 
   5   5   1      152.94      145.49      4.57 o 
   6   5   1       31.83       27.38      3.87 o 
   7   5   1       15.83       15.32      5.80 o 
  -9   6   1      777.08      778.78     18.58 o 
  -8   6   1       94.26       84.46      3.80 o 
  -7   6   1      218.50      228.42      5.16 o 
  -6   6   1       11.98       14.68      1.45 o 
  -5   6   1       70.46       64.24      2.01 o 
  -4   6   1       29.35       32.79      1.50 o 
  -3   6   1       29.85       35.61      1.42 o 
  -2   6   1      492.26      485.74      6.92 o 
  -1   6   1      314.52      283.87      3.67 o 
   0   6   1      273.70      256.15      3.48 o 
   1   6   1       48.19       49.77      1.92 o 
   2   6   1      693.66      709.30      8.89 o 
   3   6   1       74.99       80.29      3.93 o 
   4   6   1      336.89      331.21      5.88 o 
   5   6   1        1.86        4.43      4.60 o 
   6   6   1        6.10        9.52      5.25 o 
  -9   7   1        0.02       -7.37      6.19 o 
  -8   7   1        0.11       -3.22      7.78 o 
  -7   7   1       49.54       46.56      2.72 o 
  -6   7   1      633.94      622.37      7.96 o 
  -5   7   1       74.64       75.10      2.26 o 
  -4   7   1       13.01       13.89      1.57 o 
  -3   7   1       12.45       16.94      1.29 o 
  -2   7   1      530.02      518.60      5.93 o 
  -1   7   1       76.01       65.37      2.19 o 
   0   7   1       74.87       62.24      2.32 o 
   1   7   1      561.33      588.68      7.59 o 
   2   7   1      343.45      329.97      5.14 o 
   3   7   1       23.29       25.11      2.74 o 
   4   7   1       52.23       54.31      4.70 o 
   5   7   1        1.00        0.70      5.83 o 
  -9   8   1        0.47       -1.17      6.48 o 
  -8   8   1       32.39       33.07      7.67 o 
  -7   8   1      252.08      240.40      4.42 o 
  -6   8   1        5.84        2.32      2.78 o 
  -5   8   1      381.84      362.30      5.53 o 
  -4   8   1      350.21      339.04      5.03 o 
  -3   8   1      289.04      265.00      3.82 o 
  -2   8   1      338.70      335.14      4.54 o 
  -1   8   1      118.63      111.76      2.71 o 
   0   8   1       33.34       33.74      2.11 o 
   1   8   1      439.83      452.21      7.79 o 
   2   8   1       43.19       49.94      3.40 o 
   3   8   1        0.79        4.09      3.05 o 
   4   8   1       71.41       74.86      6.91 o 
   5   8   1       15.31        0.53     11.18 o 
  -8   9   1       24.80       23.82      6.39 o 
  -7   9   1        0.96        5.74      5.15 o 
  -6   9   1       92.30       87.75      4.04 o 
  -5   9   1       74.19       63.41      2.46 o 
  -4   9   1       55.02       56.77      3.33 o 
  -3   9   1       31.77       27.51      1.83 o 
  -2   9   1      113.62       98.35      2.81 o 
  -1   9   1        8.05        5.85      2.37 o 
   0   9   1        0.07        1.46      3.85 o 
   1   9   1        2.30        2.94      2.61 o 
   2   9   1       21.42       19.24      3.33 o 
   3   9   1       84.36       91.23      6.12 o 
  -8  10   1        3.04       -4.14      6.77 o 
  -7  10   1        0.49        5.01      5.90 o 
  -6  10   1        2.43       -1.74      4.37 o 
  -5  10   1      228.94      211.39      6.51 o 
  -4  10   1       43.58       45.09      2.87 o 
  -3  10   1        1.73        3.77      1.85 o 
  -2  10   1        5.59        9.06      3.90 o 
  -1  10   1       29.71       24.94      4.33 o 
   0  10   1      202.46      187.25      4.66 o 
   1  10   1       72.77       62.25      3.96 o 
   2  10   1       17.30       18.12      6.03 o 
  -7  11   1        5.57        4.92      7.91 o 
  -6  11   1        2.10       -1.37      7.61 o 
  -5  11   1        0.20        4.60      5.55 o 
  -4  11   1       28.60       23.77      4.19 o 
  -3  11   1       97.97      114.42      4.43 o 
  -2  11   1       11.53        5.41      5.21 o 
  -1  11   1        4.23       12.94      6.18 o 
   0  11   1        5.44        7.33      4.50 o 
   1  11   1        4.71       -3.44      6.49 o 
  -4  12   1       13.58       13.21      5.56 o 
  -3  12   1        6.39        8.18      4.34 o 
  -2  12   1        5.95       11.59      8.00 o 
   2 -12   2       94.53       87.24      7.06 o 
   3 -12   2       28.22       12.13      5.89 o 
   4 -12   2       27.16       10.65     10.91 o 
   5 -12   2       27.02       37.35      5.38 o 
  -1 -11   2        3.10        4.94      7.53 o 
   0 -11   2       83.81       83.53      5.61 o 
   1 -11   2        2.71        2.45      5.25 o 
   2 -11   2       73.26       71.72      3.89 o 
   3 -11   2      213.92      202.21      4.94 o 
   4 -11   2      101.00       99.73      6.39 o 
   5 -11   2        0.59       -5.18      5.13 o 
   6 -11   2        0.40       -2.28      4.48 o 
   7 -11   2       30.53       37.16      6.99 o 
  -2 -10   2        2.92        1.43      4.77 o 
  -1 -10   2       35.48       36.83      5.73 o 
   0 -10   2       67.93       69.75      6.03 o 
   1 -10   2       15.29       15.33      2.54 o 
   2 -10   2      272.81      255.40      5.05 o 
   3 -10   2       17.46       12.95      2.04 o 
   4 -10   2       20.14       18.23      4.77 o 
   5 -10   2        5.95        5.40      3.04 o 
   6 -10   2      147.69      143.22      6.73 o 
   7 -10   2       68.07       70.41      5.73 o 
   8 -10   2       11.03       14.76      6.96 o 
  -4  -9   2        3.98        5.79      7.26 o 
  -3  -9   2       73.55       91.52      6.22 o 
  -2  -9   2       15.29       13.56      5.70 o 
  -1  -9   2       27.38       32.78      4.06 o 
   0  -9   2       10.42       10.13      1.96 o 
   1  -9   2       19.81       23.31      2.28 o 
   2  -9   2       72.39       77.49      2.25 o 
   3  -9   2       79.52       71.66      2.04 o 
   4  -9   2      678.36      607.99      7.82 o 
   5  -9   2      347.95      318.37      5.59 o 
   6  -9   2       27.08       26.29      3.19 o 
   7  -9   2        0.85       -2.27      6.85 o 
   8  -9   2       56.67       63.79      9.38 o 
  -5  -8   2       73.87       79.01      7.52 o 
  -4  -8   2       48.48       47.10      6.23 o 
  -3  -8   2        0.89        8.44      4.07 o 
  -2  -8   2       77.71       72.07      3.88 o 
  -1  -8   2       14.39        6.42      4.88 o 
   0  -8   2       56.37       53.22      2.18 o 
   1  -8   2       48.59       58.69      2.27 o 
   2  -8   2       93.83       90.83      2.04 o 
   3  -8   2      149.41      140.04      2.57 o 
   4  -8   2      191.51      199.06      3.82 o 
   5  -8   2        0.00       -1.85      2.20 o 
   6  -8   2        0.77        2.39      2.17 o 
   7  -8   2       77.99       75.94      4.02 o 
   8  -8   2       63.75       51.13      6.63 o 
   9  -8   2        1.79       -3.63      6.82 o 
  -6  -7   2       42.57       36.00      6.99 o 
  -5  -7   2       95.14       81.30      5.96 o 
  -4  -7   2      295.49      283.44      5.71 o 
  -3  -7   2      438.42      443.11      6.94 o 
  -2  -7   2       46.53       39.14      1.92 o 
  -1  -7   2      388.51      388.27      6.12 o 
   0  -7   2      456.92      440.77      5.84 o 
   1  -7   2      211.91      261.38      3.62 o 
   2  -7   2       12.79       17.00      1.38 o 
   3  -7   2        7.96       10.88      1.99 o 
   4  -7   2       99.26       99.07      2.57 o 
   5  -7   2      123.80      129.70      3.21 o 
   6  -7   2      266.27      273.96      4.75 o 
   7  -7   2        1.12        1.01      3.47 o 
   8  -7   2      247.59      258.88      6.89 o 
   9  -7   2       29.41       19.00      7.77 o 
  -6  -6   2       33.23       29.94      5.38 o 
  -5  -6   2       67.20       58.95      5.19 o 
  -4  -6   2      264.05      258.70      4.72 o 
  -3  -6   2      162.24      171.63      2.83 o 
  -2  -6   2      432.02      458.49      6.65 o 
  -1  -6   2        0.43        2.63      1.28 o 
   0  -6   2      309.22      298.41      3.76 o 
   1  -6   2     1072.17     1121.58     10.53 o 
   2  -6   2       86.70       92.42      1.76 o 
   3  -6   2      264.30      267.39      3.88 o 
   4  -6   2      134.45      142.93      2.80 o 
   5  -6   2      678.67      689.83      8.32 o 
   6  -6   2       22.06       22.80      2.27 o 
   7  -6   2       46.42       42.87      3.33 o 
   8  -6   2        0.18       -3.58      5.19 o 
   9  -6   2        1.60        1.04      6.27 o 
  -7  -5   2       17.30       10.64      8.30 o 
  -6  -5   2       13.25       20.39      4.34 o 
  -5  -5   2       16.12       17.69      2.40 o 
  -4  -5   2       11.67       13.21      1.85 o 
  -3  -5   2        2.44        3.79      1.43 o 
  -2  -5   2      404.52      421.98      4.84 o 
  -1  -5   2     1363.48     1295.94     13.96 o 
   0  -5   2      261.09      232.39      3.06 o 
   1  -5   2      817.43      870.83      8.24 o 
   2  -5   2      422.51      442.87      5.83 o 
   3  -5   2      768.29      820.24      9.08 o 
   4  -5   2       39.21       40.77      1.82 o 
   5  -5   2      175.82      173.98      3.86 o 
   6  -5   2        8.10        3.82      2.64 o 
   7  -5   2      278.17      280.16      5.50 o 
   8  -5   2      185.26      175.09      7.26 o 
   9  -5   2       80.85       70.91      5.69 o 
  -8  -4   2        0.19       -1.72      7.10 o 
  -7  -4   2       13.24        9.21      4.27 o 
  -6  -4   2      215.64      225.36      5.28 o 
  -5  -4   2       36.69       30.72      2.31 o 
  -4  -4   2       14.19       16.30      1.77 o 
  -3  -4   2      142.48      125.81      2.48 o 
  -2  -4   2      366.64      363.50      4.66 o 
  -1  -4   2       13.88       16.74      2.68 o 
   0  -4   2      152.81      203.62      2.20 o 
   1  -4   2     2754.30     2755.67     34.42 o 
   2  -4   2      215.68      230.80      3.10 o 
   3  -4   2      369.20      384.45      4.78 o 
   4  -4   2      300.22      318.35      4.76 o 
   5  -4   2       52.80       40.19      2.84 o 
   6  -4   2      185.62      183.95      4.10 o 
   7  -4   2       43.73       31.05      2.80 o 
   8  -4   2      114.69      118.73      8.50 o 
   9  -4   2        3.85        0.12      4.03 o 
  -8  -3   2       43.31       32.56      6.86 o 
  -7  -3   2      105.37      100.74      4.33 o 
  -6  -3   2       21.09       22.90      2.40 o 
  -5  -3   2      126.33      141.14      3.15 o 
  -4  -3   2      497.20      489.80      6.26 o 
  -3  -3   2      111.49       85.40      2.14 o 
  -2  -3   2      238.53      272.70      3.28 o 
  -1  -3   2        1.21       -0.75      0.96 o 
   0  -3   2      916.66      933.54      8.05 o 
   1  -3   2     2438.51     2401.39     23.53 o 
   2  -3   2     3298.11     3332.71     32.99 o 
   3  -3   2     1142.76     1215.80     15.30 o 
   4  -3   2      336.77      374.87      5.31 o 
   5  -3   2        0.75       -2.52      1.81 o 
   6  -3   2       13.49       11.95      2.59 o 
   7  -3   2       81.29       90.38      4.64 o 
   8  -3   2      116.19      124.77      6.12 o 
   9  -3   2      254.24      243.61      8.12 o 
  -8  -2   2       39.16       40.71      3.96 o 
  -7  -2   2       55.35       62.08      3.69 o 
  -6  -2   2       55.37       46.98      4.15 o 
  -5  -2   2       32.09       25.45      2.13 o 
  -4  -2   2     1252.86     1266.88     13.56 o 
  -3  -2   2       68.43       83.10      2.08 o 
  -2  -2   2        5.74        8.31      0.79 o 
  -1  -2   2      197.90      179.84      2.49 o 
   0  -2   2      684.27      656.93      6.07 o 
   1  -2   2     2295.59     2384.07     30.46 o 
   2  -2   2     1428.45     1541.18     16.90 o 
   3  -2   2     1298.90     1233.91     14.74 o 
   4  -2   2      172.29      181.02      3.56 o 
   5  -2   2      341.80      352.87      5.92 o 
   6  -2   2      376.39      365.96      5.46 o 
   7  -2   2        5.95        1.42      1.84 o 
   8  -2   2       27.40       21.35      6.66 o 
   9  -2   2        0.08       -0.57      6.80 o 
  -9  -1   2       12.33       19.15      9.88 o 
  -8  -1   2        0.06        7.61      3.84 o 
  -7  -1   2        4.65        8.43      2.45 o 
  -6  -1   2      116.59      113.72      2.95 o 
  -5  -1   2       96.58       88.24      2.06 o 
  -4  -1   2      604.43      657.46      6.97 o 
  -3  -1   2      810.99      849.22      8.44 o 
  -2  -1   2     5185.92     5124.15     54.51 o 
  -1  -1   2      148.78      175.25      5.33 o 
   2  -1   2     7432.03     7065.32     83.09 o 
   3  -1   2     1637.52     1617.40     19.96 o 
   4  -1   2      636.91      692.40      9.47 o 
   5  -1   2        0.89       -3.01      2.01 o 
   6  -1   2        3.38        4.93      2.23 o 
   7  -1   2      481.92      463.03      6.48 o 
   8  -1   2       85.12       83.86      5.87 o 
   9  -1   2       44.33       56.88      6.41 o 
  -9   0   2       15.20       18.45      5.66 o 
  -8   0   2       55.95       62.91      3.11 o 
  -7   0   2       45.72       48.23      2.79 o 
  -6   0   2      126.28      137.35      2.83 o 
  -5   0   2      115.35      102.64      2.15 o 
  -4   0   2     2448.10     2531.36     23.89 o 
  -3   0   2      160.41      145.37      1.94 o 
  -2   0   2     6196.80     6074.68     52.29 o 
   2   0   2        0.32       -2.07      4.56 o 
   3   0   2      192.88      201.54      3.59 o 
   4   0   2      477.64      527.57      7.57 o 
   5   0   2     1892.06     1928.13     21.92 o 
   6   0   2       43.68       44.57      3.37 o 
   7   0   2       42.24       38.55      2.92 o 
   8   0   2        7.58        1.02      4.09 o 
   9   0   2       22.65       31.93      6.45 o 
  -9   1   2      240.34      232.45      7.61 o 
  -8   1   2       32.36       24.01      2.56 o 
  -7   1   2      273.65      280.99      4.36 o 
  -6   1   2       99.21       95.83      2.33 o 
  -5   1   2        0.42        1.92      1.34 o 
  -4   1   2       99.44      117.36      2.01 o 
  -3   1   2       61.17       51.66      1.09 o 
  -2   1   2     3681.75     3666.29     45.84 o 
   1   1   2      377.17      370.02      5.19 o 
   2   1   2     3603.66     3581.16     61.34 o 
   3   1   2     1697.11     1857.76     26.10 o 
   4   1   2     1800.13     1749.40     19.83 o 
   5   1   2      110.89       97.09      3.12 o 
   6   1   2       50.20       51.77      3.27 o 
   7   1   2       14.76        6.35      3.82 o 
   8   1   2       11.66       14.48      4.60 o 
   9   1   2       13.48       -1.07      7.95 o 
 -10   2   2       14.28       17.33      5.52 o 
  -9   2   2       80.48       78.94      4.83 o 
  -8   2   2       45.92       68.31      3.56 o 
  -7   2   2      121.47      104.63      2.97 o 
  -6   2   2      530.44      545.07      6.85 o 
  -5   2   2      338.07      345.17      4.57 o 
  -4   2   2      199.71      193.03      2.77 o 
  -3   2   2       22.02       34.28      1.00 o 
  -2   2   2     9245.13     8809.80     99.98 o 
  -1   2   2     7585.25     6966.57    119.11 o 
   0   2   2     4587.41     4372.78     41.06 o 
   1   2   2      282.87      268.37      3.37 o 
   2   2   2      149.88      216.65      3.31 o 
   3   2   2       99.34      115.90      2.93 o 
   4   2   2       30.35       40.30      2.00 o 
   5   2   2       21.35       21.38      2.18 o 
   6   2   2       12.80        3.60      4.01 o 
   7   2   2      170.48      182.03     10.97 o 
   8   2   2        6.87        5.28      5.00 o 
 -10   3   2       10.30        3.27      6.81 o 
  -9   3   2       14.37       12.04      3.64 o 
  -8   3   2       37.27       33.10      2.87 o 
  -7   3   2      415.25      418.27      5.96 o 
  -6   3   2        1.06       -2.94      1.96 o 
  -5   3   2      847.17      877.16      9.06 o 
  -4   3   2      324.00      305.28      3.68 o 
  -3   3   2        6.34       13.60      1.36 o 
  -2   3   2      573.74      673.21      7.93 o 
  -1   3   2     1051.53     1002.84     16.89 o 
   0   3   2      121.26       89.63      1.40 o 
   1   3   2      200.52      184.28      2.71 o 
   2   3   2     1665.15     1660.92     18.91 o 
   3   3   2      535.62      584.71      7.74 o 
   4   3   2        4.01        7.53      1.90 o 
   5   3   2        0.26        1.31      2.73 o 
   6   3   2      120.55      122.29      4.31 o 
   7   3   2       18.36       19.44      6.10 o 
   8   3   2        0.75       -3.20      5.26 o 
 -10   4   2        0.02       -6.28      6.40 o 
  -9   4   2       12.14       10.52      3.61 o 
  -8   4   2       12.89        9.32      5.10 o 
  -7   4   2        0.15       -1.53      1.77 o 
  -6   4   2      118.26      126.91      2.84 o 
  -5   4   2      424.95      453.38      5.23 o 
  -4   4   2      654.43      623.05      7.11 o 
  -3   4   2      106.61       96.81      2.37 o 
  -2   4   2       15.13       30.16      0.85 o 
  -1   4   2        7.69       12.75      0.85 o 
   0   4   2      317.04      335.03      3.87 o 
   1   4   2     1340.89     1286.01     15.15 o 
   2   4   2       96.00       87.11      2.74 o 
   3   4   2       17.67       25.63      3.82 o 
   4   4   2       73.46       66.32      2.36 o 
   5   4   2      308.70      283.92      4.77 o 
   6   4   2       29.46       33.53      3.37 o 
   7   4   2        5.54       10.69      5.53 o 
 -10   5   2       42.32       43.28      6.23 o 
  -9   5   2       66.45       68.04      3.90 o 
  -8   5   2       31.69       27.16      4.02 o 
  -7   5   2      156.09      147.46      3.37 o 
  -6   5   2        2.14       -1.20      1.24 o 
  -5   5   2      266.91      237.62      3.25 o 
  -4   5   2      226.16      235.68      4.04 o 
  -3   5   2       68.43       63.54      1.57 o 
  -2   5   2      387.21      367.14      4.18 o 
  -1   5   2       49.39       43.14      1.28 o 
   0   5   2      301.75      317.24      3.88 o 
   1   5   2       42.98       43.60      1.94 o 
   2   5   2       67.10       57.95      1.89 o 
   3   5   2      115.73      123.77      6.40 o 
   4   5   2      160.87      178.52      4.85 o 
   5   5   2       12.03       12.29      2.44 o 
   6   5   2       20.92       18.37      6.77 o 
   7   5   2        0.01       -7.39      6.45 o 
  -9   6   2      179.43      189.20      7.63 o 
  -8   6   2       19.89       20.91      2.44 o 
  -7   6   2      555.50      547.05      6.12 o 
  -6   6   2      491.45      503.88      5.55 o 
  -5   6   2      464.62      519.80      7.42 o 
  -4   6   2       41.95       38.53      3.60 o 
  -3   6   2      430.02      423.15      5.40 o 
  -2   6   2       10.37       16.53      1.16 o 
  -1   6   2      246.80      220.44      3.42 o 
   0   6   2       10.81        7.37      1.28 o 
   1   6   2       27.98       39.42      2.04 o 
   2   6   2       88.98       92.97      3.04 o 
   3   6   2       46.33       48.70      2.21 o 
   4   6   2       92.18       86.59      5.17 o 
   5   6   2        5.06        8.18      4.05 o 
   6   6   2       34.36       29.01      7.08 o 
  -9   7   2       91.25      106.42      6.92 o 
  -8   7   2       51.31       50.92      2.79 o 
  -7   7   2       25.99       22.56      2.96 o 
  -6   7   2      195.70      201.67      4.58 o 
  -5   7   2       36.77       36.26      2.62 o 
  -4   7   2       23.62       31.00      1.91 o 
  -3   7   2      664.10      628.61     10.54 o 
  -2   7   2        2.34        0.68      1.17 o 
  -1   7   2        3.56        4.88      1.45 o 
   0   7   2       63.12       57.27      1.85 o 
   1   7   2      306.63      310.28      5.30 o 
   2   7   2        1.80       -2.47      2.64 o 
   3   7   2        6.17        1.31      3.19 o 
   4   7   2       10.54       11.34      3.83 o 
   5   7   2       25.16       28.74     13.36 o 
  -9   8   2        5.02       -2.32      5.83 o 
  -8   8   2       44.58       40.55      7.38 o 
  -7   8   2        2.01        3.98      2.31 o 
  -6   8   2        4.73        5.74      3.34 o 
  -5   8   2      122.54      125.08      3.68 o 
  -4   8   2       80.97       86.66      2.41 o 
  -3   8   2        4.19        5.87      1.57 o 
  -2   8   2      244.56      233.81      3.58 o 
  -1   8   2     1201.67     1169.04     13.06 o 
   0   8   2      815.26      774.21      9.84 o 
   1   8   2       15.83       16.92      2.54 o 
   2   8   2        1.18       -2.97      2.96 o 
   3   8   2        0.99        3.40      3.50 o 
   4   8   2        0.00        1.66      5.06 o 
  -8   9   2        0.48       -7.24      6.76 o 
  -7   9   2        0.15        3.34      6.61 o 
  -6   9   2      360.33      366.43      8.68 o 
  -5   9   2       39.51       47.24      6.63 o 
  -4   9   2      121.47      111.24      3.06 o 
  -3   9   2       35.71       28.41      1.86 o 
  -2   9   2       11.01        8.59      2.66 o 
  -1   9   2       56.95       67.74      2.34 o 
   0   9   2      451.25      443.58      7.64 o 
   1   9   2      260.56      262.58      6.48 o 
   2   9   2        0.78        4.31      3.47 o 
   3   9   2        2.26       -0.65      5.11 o 
  -8  10   2       40.94       40.97      7.50 o 
  -7  10   2       22.49       28.40     11.41 o 
  -6  10   2      229.80      232.15     11.96 o 
  -5  10   2       11.06       19.03      6.34 o 
  -4  10   2       33.91       29.51      3.51 o 
  -3  10   2       46.95       50.24      2.40 o 
  -2  10   2       16.62       18.41      2.82 o 
  -1  10   2        0.82        1.85      2.76 o 
   0  10   2      106.41      124.50      5.02 o 
   1  10   2       19.12       26.51      3.86 o 
   2  10   2       38.30       26.40      9.97 o 
  -6  11   2      199.95      215.05      8.39 o 
  -5  11   2       51.52       54.63     12.95 o 
  -4  11   2       62.95       79.98      6.11 o 
  -3  11   2        5.33        2.16      4.06 o 
  -2  11   2       57.48       49.14      3.82 o 
  -1  11   2       11.73       17.61      4.02 o 
   0  11   2       97.11       95.21      6.18 o 
  -4  12   2        8.65        0.66      6.61 o 
  -3  12   2        2.95       -0.46     10.66 o 
   2 -12   3       14.99        2.81      6.86 o 
   3 -12   3        1.19        0.91      6.09 o 
   4 -12   3        0.65       -4.04      9.37 o 
  -1 -11   3        0.05        0.74      5.37 o 
   0 -11   3       16.24       23.80      7.30 o 
   1 -11   3       24.82       30.30      5.33 o 
   2 -11   3        0.25        0.65      4.94 o 
   3 -11   3      107.43      109.23      3.98 o 
   4 -11   3        4.00       -1.59      3.45 o 
   5 -11   3      243.91      241.01      8.21 o 
   6 -11   3       28.55       28.31      6.01 o 
  -2 -10   3       34.60       34.84      6.12 o 
  -1 -10   3        2.24        9.90      5.31 o 
   0 -10   3       37.16       31.52      5.34 o 
   1 -10   3       14.56        9.06      3.33 o 
   2 -10   3        0.36        3.85      1.75 o 
   3 -10   3        0.13       -0.22      1.67 o 
   4 -10   3       14.37        6.57      2.25 o 
   5 -10   3       42.89       46.05      3.24 o 
   6 -10   3        3.14        0.82      5.68 o 
   7 -10   3        5.55        6.59      5.66 o 
  -4  -9   3        3.21        0.73     11.23 o 
  -3  -9   3       36.62       34.44      5.38 o 
  -2  -9   3      231.84      257.30      9.57 o 
  -1  -9   3       43.19       33.43      4.47 o 
   0  -9   3      113.07      104.30      4.17 o 
   1  -9   3       91.73       85.42      2.18 o 
   2  -9   3      136.07      123.23      2.67 o 
   3  -9   3       13.60       15.80      2.24 o 
   4  -9   3       19.41       25.05      1.90 o 
   5  -9   3      327.60      335.55      5.86 o 
   6  -9   3       37.79       42.14      3.46 o 
   7  -9   3      165.29      171.51      5.67 o 
   8  -9   3        6.00        5.71      6.29 o 
  -5  -8   3      119.55      129.08      8.60 o 
  -4  -8   3       94.31      104.88      6.75 o 
  -3  -8   3      103.53       92.82      4.92 o 
  -2  -8   3       54.64       52.33      5.13 o 
  -1  -8   3        4.13        4.32      2.55 o 
   0  -8   3       82.39       89.35      3.40 o 
   1  -8   3        5.43        1.14      1.57 o 
   2  -8   3      320.44      304.13      4.15 o 
   3  -8   3      174.34      179.67      3.09 o 
   4  -8   3        4.60        5.00      1.82 o 
   5  -8   3      617.98      627.40      8.14 o 
   6  -8   3      109.62      103.37      5.16 o 
   7  -8   3       58.93       65.69      4.20 o 
   8  -8   3       58.74       64.83      6.48 o 
   9  -8   3       14.07       32.25      9.51 o 
  -6  -7   3       62.44       58.64      7.94 o 
  -5  -7   3      205.35      205.13      7.75 o 
  -4  -7   3       12.47        6.42      4.44 o 
  -3  -7   3      124.91      122.42      3.63 o 
  -2  -7   3      230.92      224.22      4.13 o 
  -1  -7   3      353.16      329.80      5.68 o 
   0  -7   3        0.15        0.57      1.32 o 
   1  -7   3       27.52       26.57      1.91 o 
   2  -7   3       76.16       75.33      1.78 o 
   3  -7   3     1081.26     1156.75     11.88 o 
   4  -7   3       75.13       76.29      2.56 o 
   5  -7   3      188.39      197.23      3.36 o 
   6  -7   3       59.85       55.77      2.87 o 
   7  -7   3        0.48       -4.42      3.83 o 
   8  -7   3      129.78      132.78      5.63 o 
   9  -7   3       16.17       21.26     11.15 o 
  -6  -6   3        3.64        7.92      5.06 o 
  -5  -6   3        2.50        2.26      4.50 o 
  -4  -6   3       26.69       21.63      3.06 o 
  -3  -6   3      455.34      445.59      6.95 o 
  -2  -6   3     2922.89     2886.47     30.14 o 
  -1  -6   3      178.77      204.44      3.39 o 
   0  -6   3        1.32        0.70      1.26 o 
   1  -6   3       14.13       17.40      1.03 o 
   2  -6   3      194.61      199.43      2.74 o 
   3  -6   3       48.87       55.89      1.91 o 
   4  -6   3      688.44      681.00      7.46 o 
   5  -6   3      289.58      281.76      4.57 o 
   6  -6   3       10.09        4.96      2.55 o 
   7  -6   3      496.92      507.75      8.79 o 
   8  -6   3       36.75       34.27     11.47 o 
   9  -6   3       26.39       17.82      9.58 o 
  -7  -5   3       14.87       21.46      7.93 o 
  -6  -5   3        5.70        8.09      3.85 o 
  -5  -5   3       15.80       17.18      3.09 o 
  -4  -5   3      122.45      120.36      2.79 o 
  -3  -5   3       46.62       48.21      2.51 o 
  -2  -5   3      167.98      163.89      3.40 o 
  -1  -5   3      424.48      414.21      5.35 o 
   0  -5   3      338.15      379.88      4.85 o 
   1  -5   3      222.84      216.48      2.62 o 
   2  -5   3       46.49       50.20      1.30 o 
   3  -5   3       97.32      100.68      2.87 o 
   4  -5   3      321.98      394.03      5.21 o 
   5  -5   3      735.65      737.56      9.56 o 
   6  -5   3      169.58      175.02      3.98 o 
   7  -5   3        4.77        0.89      3.59 o 
   8  -5   3        7.40       -2.25      4.85 o 
   9  -5   3        1.08        4.09      8.14 o 
  -8  -4   3        0.59        0.95      7.75 o 
  -7  -4   3      117.39      138.75      6.40 o 
  -6  -4   3       12.08        8.76      3.92 o 
  -5  -4   3       70.45       72.28      2.60 o 
  -4  -4   3       53.58       57.55      2.21 o 
  -3  -4   3      905.81      916.61      9.54 o 
  -2  -4   3      785.27      853.16      9.57 o 
  -1  -4   3      323.87      352.32      4.52 o 
   0  -4   3     1968.03     1872.57     18.10 o 
   1  -4   3       87.16       94.59      1.52 o 
   2  -4   3      225.80      235.61      3.24 o 
   3  -4   3       28.85       28.66      1.09 o 
   4  -4   3     3130.23     3149.68     34.51 o 
   5  -4   3      107.64      141.82      3.42 o 
   6  -4   3      295.97      296.82      5.82 o 
   7  -4   3       23.80       10.53      3.90 o 
   8  -4   3       95.79       86.95      6.62 o 
   9  -4   3      100.84       94.11      6.10 o 
  -8  -3   3        0.29        0.72      4.31 o 
  -7  -3   3       34.35       38.38      3.32 o 
  -6  -3   3      270.37      258.12      5.43 o 
  -5  -3   3      579.86      580.01      7.35 o 
  -4  -3   3       67.87       84.79      2.57 o 
  -3  -3   3       10.20        8.94      2.41 o 
  -2  -3   3       95.84      114.89      2.13 o 
  -1  -3   3     1649.03     1643.90     16.95 o 
   0  -3   3      366.90      356.38      3.62 o 
   1  -3   3      182.28      166.65      2.18 o 
   2  -3   3      114.64      112.60      1.69 o 
   3  -3   3      578.60      623.16      7.70 o 
   4  -3   3       95.02      105.79      2.60 o 
   5  -3   3      265.66      256.26      4.92 o 
   6  -3   3      155.34      158.26      3.93 o 
   7  -3   3       19.34       21.70      3.39 o 
   8  -3   3       18.43       10.50      5.51 o 
   9  -3   3       25.37        3.63      7.23 o 
  -8  -2   3       13.28        4.50      3.25 o 
  -7  -2   3       93.43       83.76      3.46 o 
  -6  -2   3       23.76       21.12      2.63 o 
  -5  -2   3      326.63      302.27      4.18 o 
  -4  -2   3       61.86       69.76      1.77 o 
  -3  -2   3       71.75       62.87      1.44 o 
  -2  -2   3     1381.72     1458.02     13.94 o 
  -1  -2   3     7048.08     6825.29     68.88 o 
   0  -2   3      318.52      307.98      3.09 o 
   1  -2   3     2606.08     2562.43     24.04 o 
   2  -2   3      997.49     1017.99     11.44 o 
   3  -2   3       67.80       80.59      1.68 o 
   4  -2   3      669.68      677.02      9.31 o 
   5  -2   3       42.15       44.18      3.79 o 
   6  -2   3      358.96      350.15      6.29 o 
   7  -2   3       90.67       86.02      4.38 o 
   8  -2   3        0.58        4.36      4.56 o 
   9  -2   3       94.61      103.84      7.68 o 
  -9  -1   3       26.14       25.04     11.06 o 
  -8  -1   3       44.11       32.99      3.01 o 
  -7  -1   3       16.03        9.95      2.87 o 
  -6  -1   3       81.83       83.05      2.90 o 
  -5  -1   3       45.93       51.75      1.81 o 
  -4  -1   3     1818.45     1989.91     17.82 o 
  -3  -1   3       61.32       48.14      1.29 o 
  -2  -1   3       14.32       12.73      1.03 o 
  -1  -1   3      766.04      799.07      6.56 o 
   0  -1   3     1160.38     1260.33     11.78 o 
   1  -1   3     3994.23     3862.86     48.27 o 
   2  -1   3        0.10       -1.01      1.36 o 
   3  -1   3      451.41      510.63      7.82 o 
   4  -1   3     2013.74     1954.57     24.20 o 
   5  -1   3      542.53      556.63      8.40 o 
   6  -1   3      182.55      184.05      4.83 o 
   7  -1   3        9.21        4.06      3.52 o 
   8  -1   3        9.63        9.76      5.69 o 
   9  -1   3       56.43       65.52      7.09 o 
  -9   0   3       75.57       80.59      7.40 o 
  -8   0   3       34.10       44.24      3.42 o 
  -7   0   3       15.65       16.50      2.15 o 
  -6   0   3        0.25        2.10      1.76 o 
  -5   0   3       28.53       31.27      1.82 o 
  -4   0   3      905.73      953.95      8.97 o 
  -3   0   3      403.44      412.79      4.17 o 
  -2   0   3     1715.74     1762.22     14.95 o 
  -1   0   3     1201.89     1216.56     15.38 o 
   0   0   3     1955.30     1947.61     65.06 o 
   1   0   3      208.00      216.49      5.05 o 
   2   0   3        4.45        0.05      1.37 o 
   3   0   3     2340.32     2274.13     34.73 o 
   4   0   3      715.18      654.68      9.27 o 
   5   0   3       67.16       57.15      3.13 o 
   6   0   3      307.20      298.73      4.79 o 
   7   0   3       33.51       43.28      4.35 o 
   8   0   3       15.21        7.32      6.36 o 
   9   0   3       40.60       34.26      7.16 o 
  -9   1   3       23.42       32.22      4.34 o 
  -8   1   3        8.59       11.27      2.97 o 
  -7   1   3      122.84      128.64      3.08 o 
  -6   1   3      617.86      646.42      7.28 o 
  -5   1   3      529.60      528.59      5.93 o 
  -4   1   3       19.84       19.05      1.68 o 
  -3   1   3      625.95      544.71      5.23 o 
  -2   1   3     2128.05     1959.78     17.14 o 
  -1   1   3     4426.42     4338.06     75.74 o 
   0   1   3      693.84      740.83      9.41 o 
   1   1   3        0.13       -2.39      1.91 o 
   2   1   3     1229.35     1262.93     15.91 o 
   3   1   3     1113.62     1031.81     15.19 o 
   4   1   3      184.63      177.91      3.81 o 
   5   1   3      689.94      714.62      9.35 o 
   6   1   3     1156.61     1131.29     15.80 o 
   7   1   3       12.36        9.39      5.20 o 
   8   1   3      134.89      134.95      7.67 o 
  -9   2   3       15.23       11.67      3.61 o 
  -8   2   3      141.89      140.45      3.99 o 
  -7   2   3       81.39       97.56      2.82 o 
  -6   2   3      323.81      330.50      4.73 o 
  -5   2   3      204.37      229.96      3.58 o 
  -4   2   3      316.88      296.07      3.55 o 
  -3   2   3       12.21        7.95      0.71 o 
  -2   2   3       51.41       24.28      2.23 o 
  -1   2   3      157.47      171.09      2.52 o 
   0   2   3       35.34       44.97      1.30 o 
   1   2   3     3386.79     3509.31     36.14 o 
   2   2   3        4.92       13.58      1.91 o 
   3   2   3       84.44       94.14      2.36 o 
   4   2   3       37.95       43.70      2.58 o 
   5   2   3      137.04      151.31      5.32 o 
   6   2   3       19.77       21.36      3.57 o 
   7   2   3      252.07      245.62      7.05 o 
   8   2   3        7.02        1.70      5.43 o 
 -10   3   3       59.30       63.22      5.01 o 
  -9   3   3        0.42        1.45      3.59 o 
  -8   3   3      206.80      220.52      5.87 o 
  -7   3   3      304.77      320.99      5.02 o 
  -6   3   3       11.54       13.76      1.73 o 
  -5   3   3      306.58      304.12      3.88 o 
  -4   3   3     1187.55     1241.51     12.25 o 
  -3   3   3        0.02        1.15      1.13 o 
  -2   3   3        6.08        3.07      1.05 o 
  -1   3   3     3222.42     3231.83     33.77 o 
   0   3   3       20.21       46.81      1.10 o 
   1   3   3      252.10      205.22      2.65 o 
   2   3   3      356.97      462.47      6.21 o 
   3   3   3       25.15       28.16      1.75 o 
   4   3   3       17.36       23.44      3.16 o 
   5   3   3      239.56      251.20      5.07 o 
   6   3   3       49.54       45.96      3.33 o 
   7   3   3       65.79       50.17      4.33 o 
   8   3   3        0.15       -5.44      7.14 o 
 -10   4   3        0.90       -0.98      5.68 o 
  -9   4   3      141.19      141.03      4.85 o 
  -8   4   3       41.16       35.42      4.11 o 
  -7   4   3        3.52        2.68      1.74 o 
  -6   4   3      247.23      223.45      3.46 o 
  -5   4   3        3.54        3.87      1.14 o 
  -4   4   3     1233.23     1288.36     15.61 o 
  -3   4   3     2506.37     2635.48     29.02 o 
  -2   4   3       31.06       26.63      1.43 o 
  -1   4   3      160.07      142.41      2.31 o 
   0   4   3      726.17      688.59      7.71 o 
   1   4   3      814.29      892.57      9.88 o 
   2   4   3       70.64       78.09      1.98 o 
   3   4   3      448.34      428.76      6.35 o 
   4   4   3      366.21      343.07      5.60 o 
   5   4   3       24.09       24.05      2.61 o 
   6   4   3       21.43       15.49      3.01 o 
   7   4   3        7.82        3.24      7.53 o 
 -10   5   3       59.25       63.46      9.65 o 
  -9   5   3       19.01       25.24      5.82 o 
  -8   5   3       26.23       24.02      3.41 o 
  -7   5   3      160.47      146.00      3.27 o 
  -6   5   3      438.67      435.21      5.41 o 
  -5   5   3      143.47      148.76      3.31 o 
  -4   5   3      656.80      713.61      9.66 o 
  -3   5   3      267.78      246.67      3.91 o 
  -2   5   3       14.17       11.62      1.12 o 
  -1   5   3       24.64       22.42      1.55 o 
   0   5   3       14.88       13.78      1.43 o 
   1   5   3       84.84       75.81      1.96 o 
   2   5   3      169.39      189.39      3.55 o 
   3   5   3       22.27       21.22      3.13 o 
   4   5   3       12.13       13.75      2.24 o 
   5   5   3        0.03       -0.55      2.30 o 
   6   5   3       64.69       46.57      4.68 o 
   7   5   3       46.95       28.58     11.45 o 
  -9   6   3       45.00       54.24      8.81 o 
  -8   6   3       20.75       18.38      3.00 o 
  -7   6   3        7.82        9.02      2.17 o 
  -6   6   3        8.57        6.91      2.75 o 
  -5   6   3      158.30      155.22      3.59 o 
  -4   6   3     1825.46     1860.30     21.34 o 
  -3   6   3      113.16      139.63      3.04 o 
  -2   6   3      572.90      595.22      7.02 o 
  -1   6   3      527.21      538.99      7.20 o 
   0   6   3      543.36      572.90      6.99 o 
   1   6   3       85.38       90.31      2.55 o 
   2   6   3      200.87      204.72      4.19 o 
   3   6   3       54.22       53.62      2.76 o 
   4   6   3       28.93       31.50      2.65 o 
   5   6   3        3.84        7.65      4.27 o 
   6   6   3       25.77       30.56      8.97 o 
  -9   7   3       16.70       22.18      6.36 o 
  -8   7   3      170.87      170.11      6.25 o 
  -7   7   3       12.62       16.92      2.65 o 
  -6   7   3      140.78      129.46      4.44 o 
  -5   7   3      409.00      400.22      6.57 o 
  -4   7   3       21.31       24.86      2.56 o 
  -3   7   3       13.34        7.70      2.21 o 
  -2   7   3       34.84       27.65      1.74 o 
  -1   7   3      436.69      440.13      6.35 o 
   0   7   3        3.71        4.30      1.47 o 
   1   7   3        0.02       -2.84      1.89 o 
   2   7   3        1.50        0.83      3.24 o 
   3   7   3        2.69       -0.34      2.69 o 
   4   7   3       68.75       75.64      5.94 o 
   5   7   3        3.51        1.09      5.44 o 
  -9   8   3      115.64      127.14      7.97 o 
  -8   8   3       85.87       84.28      6.73 o 
  -7   8   3      135.53      127.10      4.19 o 
  -6   8   3        0.55       -0.25      3.89 o 
  -5   8   3       10.83       13.85      3.04 o 
  -4   8   3      260.60      261.89      5.05 o 
  -3   8   3        3.26        8.14      2.06 o 
  -2   8   3      136.54      138.77      3.36 o 
  -1   8   3      106.22       98.82      3.33 o 
   0   8   3      378.28      388.24      5.56 o 
   1   8   3      133.88      144.36      4.14 o 
   2   8   3      416.53      409.14      7.39 o 
   3   8   3       30.34       31.81      3.80 o 
   4   8   3       23.94       32.91      5.08 o 
  -8   9   3       23.30       25.69      5.88 o 
  -7   9   3       94.49       94.39      5.86 o 
  -6   9   3        1.09       -1.60      4.21 o 
  -5   9   3        7.46       14.30      3.36 o 
  -4   9   3       68.94       61.65      3.49 o 
  -3   9   3      532.46      550.57      7.78 o 
  -2   9   3      105.84       91.39      3.34 o 
  -1   9   3       19.48       17.82      2.11 o 
   0   9   3        0.85       -0.54      2.72 o 
   1   9   3       24.87       20.16      3.15 o 
   2   9   3       39.73       42.80      4.22 o 
   3   9   3        7.65        6.18      6.25 o 
  -7  10   3        0.56       -0.27      5.35 o 
  -6  10   3       25.09       28.51      9.83 o 
  -5  10   3        5.82        5.23      4.18 o 
  -4  10   3      237.57      234.74      5.87 o 
  -3  10   3       59.61       67.10      3.45 o 
  -2  10   3        1.81        0.65      2.93 o 
  -1  10   3      107.65      105.45      4.12 o 
   0  10   3       30.35       31.28      4.17 o 
   1  10   3       10.18        5.19      4.30 o 
   2  10   3        0.13        1.08      6.16 o 
  -6  11   3        4.64       14.04      4.99 o 
  -5  11   3       29.48       44.43     11.04 o 
  -4  11   3      112.06      129.57      7.09 o 
  -3  11   3       81.77       83.33      6.19 o 
  -2  11   3      132.92      144.19      4.98 o 
  -1  11   3        1.86        4.64      5.09 o 
   0  11   3        1.47        1.32      3.13 o 
   2 -12   4       10.91        7.84      6.49 o 
   3 -12   4       24.27       20.10      5.25 o 
   4 -12   4       44.36       24.33     12.43 o 
  -1 -11   4       37.02       25.34      6.92 o 
   0 -11   4      178.22      168.07      8.32 o 
   1 -11   4       51.86       51.31      5.83 o 
   2 -11   4        3.81        3.68      5.33 o 
   3 -11   4        6.66        7.50      3.13 o 
   4 -11   4      180.99      191.98      7.26 o 
   5 -11   4       86.77       86.06     11.35 o 
   6 -11   4        3.36        4.86      5.67 o 
  -2 -10   4        7.65       13.63      5.06 o 
  -1 -10   4       30.24       39.22      8.73 o 
   0 -10   4       32.36       13.31      5.68 o 
   1 -10   4        9.09       10.84      4.86 o 
   2 -10   4       42.68       30.19      2.12 o 
   3 -10   4       39.44       36.15      3.06 o 
   4 -10   4       10.58        8.79      2.40 o 
   5 -10   4        6.90        2.26      4.56 o 
   6 -10   4      224.55      232.54      6.85 o 
   7 -10   4       19.31       12.73      5.43 o 
  -4  -9   4        0.66       -0.57      7.45 o 
  -3  -9   4       11.87       13.30      4.92 o 
  -2  -9   4        5.41        4.65      4.51 o 
  -1  -9   4        0.76        4.79      4.14 o 
   0  -9   4      349.46      361.30      7.03 o 
   1  -9   4      167.96      163.15      3.84 o 
   2  -9   4      203.48      187.28      3.21 o 
   3  -9   4       32.68       35.56      2.07 o 
   4  -9   4        1.59        0.75      2.28 o 
   5  -9   4       99.27       93.13      2.69 o 
   6  -9   4       50.80       56.57      4.26 o 
   7  -9   4       36.30       42.49      7.06 o 
   8  -9   4        6.47        9.70      8.77 o 
  -5  -8   4       44.33       47.68      6.27 o 
  -4  -8   4      192.90      191.20      8.09 o 
  -3  -8   4      397.89      400.43      7.52 o 
  -2  -8   4      199.70      195.46      5.35 o 
  -1  -8   4        0.74       -3.06      3.29 o 
   0  -8   4      633.78      594.27      7.77 o 
   1  -8   4       38.89       31.49      1.42 o 
   2  -8   4       96.70       97.36      2.12 o 
   3  -8   4       32.44       32.89      2.02 o 
   4  -8   4       13.07        9.98      1.94 o 
   5  -8   4        0.13       -0.46      1.74 o 
   6  -8   4      259.78      258.58      5.32 o 
   7  -8   4       58.16       58.70      4.73 o 
   8  -8   4      231.87      243.19     12.18 o 
  -6  -7   4       39.59       37.56     10.34 o 
  -5  -7   4      198.85      207.93      8.55 o 
  -4  -7   4        5.50        7.80      6.17 o 
  -3  -7   4      189.31      187.36      4.73 o 
  -2  -7   4       88.73       98.04      3.00 o 
  -1  -7   4      141.89      169.01      3.55 o 
   0  -7   4      461.69      459.89      6.11 o 
   1  -7   4       24.63       20.04      2.10 o 
   2  -7   4      135.03      131.88      2.30 o 
   3  -7   4      486.75      495.52      5.87 o 
   4  -7   4        3.42        6.29      1.77 o 
   5  -7   4      390.35      398.00      5.72 o 
   6  -7   4      258.26      244.38      4.72 o 
   7  -7   4        4.47       -1.88      3.75 o 
   8  -7   4        4.85        4.82      5.75 o 
   9  -7   4       16.67       11.82     11.60 o 
  -6  -6   4       13.96       10.57      5.04 o 
  -5  -6   4        7.72        4.24      4.61 o 
  -4  -6   4      163.81      163.84      5.53 o 
  -3  -6   4      136.89      132.20      3.90 o 
  -2  -6   4        7.45        4.55      4.88 o 
  -1  -6   4      347.71      338.67      4.83 o 
   0  -6   4     1149.93     1141.65     12.64 o 
   1  -6   4     1751.69     1808.25     16.81 o 
   2  -6   4       44.99       39.65      1.38 o 
   3  -6   4      129.86      134.54      2.26 o 
   4  -6   4       24.96       27.12      1.53 o 
   5  -6   4      414.47      420.79      5.87 o 
   6  -6   4        2.30        2.00      2.03 o 
   7  -6   4        0.05       -0.17      5.72 o 
   8  -6   4       95.54       99.75     10.31 o 
   9  -6   4        6.27       12.20      9.00 o 
  -7  -5   4       19.96       18.16     12.64 o 
  -6  -5   4        0.13        0.84      6.60 o 
  -5  -5   4        2.57        2.56      1.58 o 
  -4  -5   4      327.57      322.98      4.99 o 
  -3  -5   4      160.54      154.53      3.60 o 
  -2  -5   4       11.89        6.18      1.99 o 
  -1  -5   4      128.78      114.38      2.57 o 
   0  -5   4       34.06       28.21      1.31 o 
   1  -5   4        8.31        2.56      0.87 o 
   2  -5   4        0.79        1.37      1.56 o 
   3  -5   4     1405.47     1440.77     14.15 o 
   4  -5   4      105.13      105.25      2.65 o 
   5  -5   4      535.19      547.66      8.48 o 
   6  -5   4      277.55      275.34      5.60 o 
   7  -5   4       40.63       34.50      4.41 o 
   8  -5   4       20.17       20.48     11.27 o 
   9  -5   4       65.87       64.37      8.63 o 
  -7  -4   4        7.84        8.46      6.66 o 
  -6  -4   4        0.84        4.24      3.38 o 
  -5  -4   4      133.03      126.32      3.06 o 
  -4  -4   4       14.04       17.35      1.90 o 
  -3  -4   4      133.65      138.95      2.77 o 
  -2  -4   4      534.83      548.93      6.61 o 
  -1  -4   4     2261.79     2383.82     24.49 o 
   0  -4   4      162.80      183.36      2.60 o 
   1  -4   4      216.95      212.42      2.52 o 
   2  -4   4      229.17      243.77      3.11 o 
   3  -4   4      503.13      437.20      5.89 o 
   4  -4   4      649.66      653.84      9.32 o 
   5  -4   4       23.37       24.40      2.67 o 
   6  -4   4      629.40      633.67      9.81 o 
   7  -4   4        0.49        2.63      3.85 o 
   8  -4   4        1.68        4.36      5.04 o 
   9  -4   4       39.11       36.19      7.00 o 
  -8  -3   4       63.29       60.24      6.56 o 
  -7  -3   4       35.83       43.56      4.02 o 
  -6  -3   4       66.04       63.52      2.70 o 
  -5  -3   4       18.19       22.36      1.83 o 
  -4  -3   4      127.33      116.75      2.28 o 
  -3  -3   4        7.97       15.51      1.09 o 
  -2  -3   4     3079.59     3130.10     31.73 o 
  -1  -3   4       74.54       68.70      1.48 o 
   0  -3   4      476.22      509.25      4.97 o 
   1  -3   4      444.18      426.80      4.14 o 
   2  -3   4      269.10      245.41      3.05 o 
   3  -3   4     1997.44     2223.70     27.19 o 
   4  -3   4       90.59       92.75      2.36 o 
   5  -3   4      102.36      103.38      3.32 o 
   6  -3   4      347.63      345.42      6.34 o 
   7  -3   4      601.06      601.76     11.74 o 
   8  -3   4        6.49       14.70      5.15 o 
   9  -3   4        0.78        2.65      5.75 o 
  -8  -2   4       78.63       77.99      4.16 o 
  -7  -2   4       37.40       50.22      3.57 o 
  -6  -2   4        3.13        2.96      1.87 o 
  -5  -2   4      111.45      129.58      2.49 o 
  -4  -2   4       24.28       27.67      1.32 o 
  -3  -2   4      248.93      266.57      3.12 o 
  -2  -2   4     1423.83     1692.14     14.33 o 
  -1  -2   4      157.36      137.92      1.71 o 
   0  -2   4        4.99        1.96      0.74 o 
   1  -2   4     5161.27     5322.32     47.44 o 
   2  -2   4     1827.99     1913.10     21.09 o 
   3  -2   4      726.93      782.37      9.29 o 
   4  -2   4      341.59      346.91      5.68 o 
   5  -2   4       10.80       17.98      3.63 o 
   6  -2   4      155.05      165.14      4.50 o 
   7  -2   4        9.46       10.77      3.19 o 
   8  -2   4       11.22        5.80      4.34 o 
   9  -2   4      105.15       83.65      7.52 o 
  -9  -1   4       13.68       11.02      5.94 o 
  -8  -1   4        3.66        1.37      3.27 o 
  -7  -1   4      230.74      238.01      4.32 o 
  -6  -1   4      523.18      504.08      6.12 o 
  -5  -1   4        0.03        2.40      2.03 o 
  -4  -1   4     1482.55     1489.68     13.61 o 
  -3  -1   4     1321.04     1388.72     12.58 o 
  -2  -1   4       24.79       30.08      0.86 o 
  -1  -1   4      797.17      813.71      7.42 o 
   0  -1   4     2164.38     2044.66     19.65 o 
   1  -1   4      141.77      132.33      2.27 o 
   2  -1   4       56.48       85.56      2.21 o 
   3  -1   4     5137.07     5250.78     62.48 o 
   4  -1   4      412.97      423.95      6.45 o 
   5  -1   4      582.29      586.18      8.73 o 
   6  -1   4        2.11       -3.78      3.15 o 
   7  -1   4      268.37      293.55      7.34 o 
   8  -1   4       85.36       92.22      6.26 o 
   9  -1   4       41.62       49.73      7.20 o 
  -9   0   4        4.95        4.02      4.06 o 
  -8   0   4       36.70       29.85      3.28 o 
  -7   0   4        1.11        2.39      2.02 o 
  -6   0   4      243.99      256.23      3.83 o 
  -5   0   4       34.88       47.13      1.64 o 
  -4   0   4        7.13        7.61      1.20 o 
  -3   0   4       29.25       20.40      1.05 o 
  -2   0   4     2185.16     2227.13     19.56 o 
  -1   0   4      251.87      229.58      3.33 o 
   0   0   4      461.30      450.00      8.83 o 
   1   0   4      153.25      120.41      1.96 o 
   2   0   4      381.74      329.00      4.86 o 
   3   0   4      393.92      348.77      6.08 o 
   4   0   4      197.96      225.14      4.33 o 
   5   0   4      560.89      558.09      9.61 o 
   6   0   4       79.46       80.66      3.95 o 
   7   0   4      281.66      274.03      6.17 o 
   8   0   4      112.33       86.62      6.77 o 
   9   0   4      121.90      145.75     14.59 o 
  -9   1   4        0.44        4.33      3.90 o 
  -8   1   4       43.70       55.90      3.02 o 
  -7   1   4        1.38       -2.45      1.96 o 
  -6   1   4       32.84       29.61      1.87 o 
  -5   1   4      267.46      303.97      4.21 o 
  -4   1   4     3399.75     3493.42     30.49 o 
  -3   1   4        0.06        4.74      1.08 o 
  -2   1   4     2425.25     2345.66     21.54 o 
  -1   1   4     3925.21     3996.43     74.55 o 
   0   1   4      420.40      443.59      8.98 o 
   1   1   4       57.90       44.78      1.24 o 
   2   1   4      678.34      651.71      8.79 o 
   3   1   4        0.18       -2.63      2.30 o 
   4   1   4      376.52      367.90      7.02 o 
   5   1   4       90.34       81.13      3.25 o 
   6   1   4        2.35        2.35      4.52 o 
   7   1   4      353.83      338.38      8.33 o 
   8   1   4      417.28      389.54     10.70 o 
  -9   2   4      123.09      113.06      4.50 o 
  -8   2   4      124.52      140.72      3.86 o 
  -7   2   4       45.22       43.52      2.15 o 
  -6   2   4       29.89       27.07      1.93 o 
  -5   2   4      728.73      700.61      7.45 o 
  -4   2   4        8.34       25.03      1.08 o 
  -3   2   4     2530.94     2513.91     23.35 o 
  -2   2   4     1089.05     1223.55     14.08 o 
  -1   2   4      605.94      625.60     10.69 o 
   0   2   4      854.08      781.45      9.21 o 
   1   2   4      170.52      168.33      2.51 o 
   2   2   4       84.80       83.27      2.12 o 
   3   2   4       96.16      111.38      2.94 o 
   4   2   4      841.48      834.20     10.68 o 
   5   2   4       63.93       61.10      2.55 o 
   6   2   4       20.31       17.15      3.03 o 
   7   2   4        3.51        6.19      4.41 o 
   8   2   4        2.71       -2.24      4.13 o 
  -9   3   4       13.33       20.15      5.49 o 
  -8   3   4       31.21       25.98      3.71 o 
  -7   3   4       55.34       56.68      2.33 o 
  -6   3   4      171.91      181.42      3.01 o 
  -5   3   4       39.02       47.07      1.45 o 
  -4   3   4       22.09       22.59      1.88 o 
  -3   3   4      213.98      243.04      3.67 o 
  -2   3   4     1141.23     1120.30     12.69 o 
  -1   3   4        2.87       25.88      1.61 o 
   0   3   4      866.84      825.08     10.90 o 
   1   3   4      554.34      587.58      6.52 o 
   2   3   4      136.06      117.55      2.52 o 
   3   3   4        0.08        3.65      2.35 o 
   4   3   4        4.96        2.98      2.58 o 
   5   3   4       17.83        9.73      2.46 o 
   6   3   4        6.08        6.54      2.93 o 
   7   3   4       72.16       73.99      5.35 o 
 -10   4   4       31.02       22.20      7.85 o 
  -9   4   4        1.02        3.72      3.62 o 
  -8   4   4       61.52       52.84      2.97 o 
  -7   4   4      547.34      562.53      7.26 o 
  -6   4   4       28.24       34.33      1.87 o 
  -5   4   4      108.90      116.04      2.52 o 
  -4   4   4       24.81       31.73      2.02 o 
  -3   4   4     1855.75     1921.16     21.76 o 
  -2   4   4       21.21       10.44      1.27 o 
  -1   4   4     1249.58     1204.87     13.75 o 
   0   4   4       19.46       15.54      1.17 o 
   1   4   4        6.04        5.94      2.09 o 
   2   4   4      188.23      204.73      3.85 o 
   3   4   4       13.61       19.40      1.82 o 
   4   4   4       17.41       18.22      2.72 o 
   5   4   4        0.61       -0.59      2.67 o 
   6   4   4       50.20       55.23      3.74 o 
   7   4   4        8.62       12.38      6.01 o 
  -9   5   4       11.87       11.23      5.71 o 
  -8   5   4        5.00        4.07      2.70 o 
  -7   5   4        9.31       11.65      1.34 o 
  -6   5   4      322.38      333.72      5.12 o 
  -5   5   4      742.16      724.75      9.33 o 
  -4   5   4       82.63       73.42      2.53 o 
  -3   5   4       41.95       50.04      2.05 o 
  -2   5   4      163.26      156.93      2.60 o 
  -1   5   4       14.43       15.43      1.87 o 
   0   5   4      305.28      329.00      4.65 o 
   1   5   4        3.54        2.28      1.80 o 
   2   5   4       21.57       12.23      2.17 o 
   3   5   4        3.15        0.70      2.03 o 
   4   5   4       23.83       26.17      2.87 o 
   5   5   4      119.13       95.39      4.19 o 
   6   5   4       55.87       50.11      5.84 o 
  -9   6   4       20.08       21.75      6.21 o 
  -8   6   4       53.49       53.32      4.61 o 
  -7   6   4      116.68      115.52      3.59 o 
  -6   6   4       93.45       89.93      2.93 o 
  -5   6   4      186.63      172.59      3.62 o 
  -4   6   4        1.24        3.92      2.16 o 
  -3   6   4      154.30      137.08      3.14 o 
  -2   6   4      255.97      253.44      3.80 o 
  -1   6   4      123.40      132.20      2.53 o 
   0   6   4       16.44       21.21      1.72 o 
   1   6   4       82.72       84.87      2.43 o 
   2   6   4      265.07      272.13      4.97 o 
   3   6   4       17.62       15.64      2.32 o 
   4   6   4      135.76      141.49      4.20 o 
   5   6   4        0.17       -2.38      4.02 o 
   6   6   4       12.23        7.87      7.68 o 
  -9   7   4        1.34        1.09      5.41 o 
  -8   7   4        0.10       -0.07      2.86 o 
  -7   7   4       74.70       74.78      3.56 o 
  -6   7   4        7.93       13.89      3.14 o 
  -5   7   4        8.25       13.95      3.76 o 
  -4   7   4      896.90      871.12     11.28 o 
  -3   7   4     2259.61     2364.89     27.39 o 
  -2   7   4      128.35      121.19      2.85 o 
  -1   7   4      134.85      129.82      2.85 o 
   0   7   4        8.71       10.60      2.11 o 
   1   7   4       46.42       39.02      2.92 o 
   2   7   4       16.12       20.16      3.23 o 
   3   7   4        1.24        2.96      3.41 o 
   4   7   4       11.24       -0.08      5.66 o 
   5   7   4       10.40       12.67     11.59 o 
  -9   8   4        3.42       -3.94      8.64 o 
  -8   8   4       58.68       42.58      6.29 o 
  -7   8   4      114.47      111.69      5.05 o 
  -6   8   4       99.53       96.48      6.51 o 
  -5   8   4      224.93      244.01      5.57 o 
  -4   8   4        9.58        9.24      2.79 o 
  -3   8   4        0.16       -1.41      1.39 o 
  -2   8   4        5.57        1.91      2.36 o 
  -1   8   4        1.74        1.40      1.89 o 
   0   8   4       63.14       64.33      3.58 o 
   1   8   4        2.38        2.98      2.85 o 
   2   8   4       41.14       39.24      3.84 o 
   3   8   4        5.97        4.52      4.57 o 
   4   8   4       55.43       53.05      4.80 o 
  -8   9   4       68.83       85.39      9.82 o 
  -7   9   4        0.70        2.21      4.04 o 
  -6   9   4      124.57      122.90      5.76 o 
  -5   9   4       33.63       33.47      4.36 o 
  -4   9   4      136.16      148.57      4.43 o 
  -3   9   4       13.10       10.32      3.51 o 
  -2   9   4      173.95      178.67      4.50 o 
  -1   9   4      229.00      235.16      4.64 o 
   0   9   4       20.78        7.92      3.22 o 
   1   9   4      194.95      197.79      5.91 o 
   2   9   4      138.02      160.62      5.99 o 
   3   9   4       85.40       93.14      5.47 o 
  -7  10   4       31.70       48.44      6.71 o 
  -6  10   4        2.73       -0.25      9.38 o 
  -5  10   4       71.79       72.00      4.73 o 
  -4  10   4       56.76       59.24      4.96 o 
  -3  10   4        3.13       -2.19      5.55 o 
  -2  10   4       33.09       29.25      3.06 o 
  -1  10   4       10.76        5.68      3.64 o 
   0  10   4       34.46       29.54      3.82 o 
   1  10   4        1.48        1.15      4.06 o 
  -6  11   4      103.63       92.21      7.39 o 
  -5  11   4        7.18       -0.06      4.79 o 
  -4  11   4       13.29        5.45      5.80 o 
  -3  11   4       13.67        3.12      5.67 o 
  -2  11   4      350.68      357.96     13.05 o 
  -1  11   4       80.27       75.20      6.27 o 
   0 -11   5       59.52       70.78      6.08 o 
   1 -11   5      136.12      143.52      7.09 o 
   2 -11   5        1.17       -1.73      5.08 o 
   3 -11   5       17.20       16.07      4.79 o 
   4 -11   5        1.46        4.23      7.55 o 
   5 -11   5        1.59       -2.39      5.61 o 
   6 -11   5       37.14       33.79      8.92 o 
  -2 -10   5        8.87        3.74      4.80 o 
  -1 -10   5       71.86       72.55      6.35 o 
   0 -10   5        4.50       10.34      7.32 o 
   1 -10   5       78.40       68.49      3.49 o 
   2 -10   5        4.79        7.13      3.09 o 
   3 -10   5        5.21        4.46      2.58 o 
   4 -10   5       94.48      104.87      3.39 o 
   5 -10   5      139.52      142.16      4.91 o 
   6 -10   5       41.89       40.74      6.33 o 
   7 -10   5       47.18       33.63      8.97 o 
  -3  -9   5        2.16       13.02      5.73 o 
  -2  -9   5        3.91       -0.42      6.88 o 
  -1  -9   5      161.43      163.64      5.84 o 
   0  -9   5      116.32      110.89      4.73 o 
   1  -9   5        0.32       -0.67      2.11 o 
   2  -9   5       23.89       25.42      2.00 o 
   3  -9   5       42.20       50.79      2.76 o 
   4  -9   5      136.16      141.98      4.06 o 
   5  -9   5      193.33      195.32      4.01 o 
   6  -9   5        2.82        0.76      3.32 o 
   7  -9   5       44.31       61.02      6.10 o 
   8  -9   5        3.43        6.67     11.51 o 
  -5  -8   5       22.04       11.20     16.80 o 
  -4  -8   5        1.13        5.70     30.02 o 
  -3  -8   5        0.25        5.83      2.73 o 
  -2  -8   5      408.02      426.75      7.53 o 
  -1  -8   5      755.14      745.79     13.94 o 
   0  -8   5      695.65      696.47      8.81 o 
   1  -8   5      184.64      196.44      3.11 o 
   2  -8   5      130.70      125.19      2.53 o 
   3  -8   5      226.72      218.55      3.65 o 
   4  -8   5        1.40        3.62      1.91 o 
   5  -8   5       11.77       13.41      4.02 o 
   6  -8   5       47.48       52.00      4.17 o 
   7  -8   5       91.02       83.92      6.09 o 
   8  -8   5       10.91       13.10      8.53 o 
  -5  -7   5        2.65        5.66     14.96 o 
  -4  -7   5        1.54        0.93      3.43 o 
  -3  -7   5        0.38       -0.17      2.46 o 
  -2  -7   5        2.35       -1.13      2.33 o 
  -1  -7   5      170.97      155.22      3.29 o 
   0  -7   5      594.30      596.42      7.57 o 
   1  -7   5      519.38      525.65      6.11 o 
   2  -7   5       88.98       91.53      2.18 o 
   3  -7   5       22.02       23.84      1.73 o 
   4  -7   5      551.92      531.11      6.38 o 
   5  -7   5      112.66      116.83      3.34 o 
   6  -7   5      143.12      146.13      4.60 o 
   7  -7   5        0.89        2.91      5.01 o 
   8  -7   5       18.36       17.73     11.46 o 
   9  -7   5       51.47       49.78     10.21 o 
  -6  -6   5       72.86       76.21      7.75 o 
  -5  -6   5        0.37       -0.12      4.67 o 
  -4  -6   5      170.92      169.29      5.65 o 
  -3  -6   5        3.10        0.72      2.70 o 
  -2  -6   5       29.83       32.80      4.59 o 
  -1  -6   5       14.96       10.10      1.71 o 
   0  -6   5      285.00      290.13      4.27 o 
   1  -6   5      249.87      247.02      3.42 o 
   2  -6   5      335.34      331.75      4.00 o 
   3  -6   5     2807.65     2861.70     27.79 o 
   4  -6   5        2.29        3.40      1.57 o 
   5  -6   5      337.26      349.50      5.78 o 
   6  -6   5        0.03       -0.57      1.54 o 
   7  -6   5       91.11       84.63      5.84 o 
   8  -6   5      122.42      130.00      9.82 o 
   9  -6   5        1.16       10.97      8.87 o 
  -7  -5   5        0.01       -1.55      6.78 o 
  -6  -5   5        0.11        5.78      4.87 o 
  -5  -5   5       65.77       69.91      3.70 o 
  -4  -5   5      116.64      117.95      3.16 o 
  -3  -5   5        7.29       11.79      2.20 o 
  -2  -5   5      482.76      482.70      6.21 o 
  -1  -5   5        2.80        0.65      1.53 o 
   0  -5   5      632.98      656.76      8.32 o 
   1  -5   5       51.40       41.91      1.68 o 
   2  -5   5     1318.37     1275.49     12.74 o 
   3  -5   5      785.70      787.61      8.38 o 
   4  -5   5       94.59       94.16      3.00 o 
   5  -5   5      134.80      140.56      3.60 o 
   6  -5   5      270.03      252.56      5.77 o 
   7  -5   5       24.00       27.26      3.90 o 
   8  -5   5        4.66       16.13     12.45 o 
   9  -5   5        0.31        3.47      6.54 o 
  -7  -4   5        1.45       -3.09      4.51 o 
  -6  -4   5        0.03       -0.82      2.32 o 
  -5  -4   5      204.98      198.69      3.27 o 
  -4  -4   5      274.39      263.34      3.66 o 
  -3  -4   5      509.99      541.58      6.37 o 
  -2  -4   5      548.25      488.32      5.69 o 
  -1  -4   5      385.38      419.21      4.56 o 
   0  -4   5      250.11      272.87      3.01 o 
   1  -4   5       38.32       49.52      1.24 o 
   2  -4   5      398.59      367.12      4.27 o 
   3  -4   5      118.77      115.42      2.67 o 
   4  -4   5        2.02        6.15      2.14 o 
   5  -4   5     1118.94     1093.10     14.78 o 
   6  -4   5       46.40       42.06      3.52 o 
   7  -4   5       50.24       42.90      5.10 o 
   8  -4   5       23.25       19.66      7.33 o 
   9  -4   5       91.47       93.89     10.36 o 
  -8  -3   5        0.05        0.00      1.33 o 
  -7  -3   5      241.99      260.34      7.01 o 
  -6  -3   5        5.06        3.96      2.46 o 
  -5  -3   5       27.19       26.79      2.60 o 
  -4  -3   5       70.90       72.96      1.79 o 
  -3  -3   5      505.12      470.61      4.67 o 
  -2  -3   5       49.63       55.69      1.28 o 
  -1  -3   5       44.36       44.90      1.26 o 
   0  -3   5     4541.68     4848.71     43.42 o 
   1  -3   5      245.99      236.85      2.78 o 
   2  -3   5        1.08       -0.12      1.26 o 
   3  -3   5        0.55       -0.68      1.16 o 
   4  -3   5      359.00      319.35      4.73 o 
   5  -3   5        2.31        0.66      2.24 o 
   6  -3   5      161.86      164.93      5.40 o 
   7  -3   5      167.15      172.97      6.70 o 
   8  -3   5        3.28       -2.33      7.37 o 
   9  -3   5        2.22       -8.74      8.82 o 
  -8  -2   5        4.40        4.95      3.64 o 
  -7  -2   5        0.55       -2.47      2.24 o 
  -6  -2   5       17.54       21.37      2.01 o 
  -5  -2   5      250.30      240.40      3.39 o 
  -4  -2   5       49.78       60.84      1.60 o 
  -3  -2   5       16.23       19.39      1.07 o 
  -2  -2   5       75.96       64.83      1.31 o 
  -1  -2   5     1972.97     1961.28     17.57 o 
   0  -2   5       18.98       34.21      1.24 o 
   1  -2   5      742.80      836.37      8.42 o 
   2  -2   5      224.40      265.23      3.53 o 
   3  -2   5      437.66      529.34      6.69 o 
   4  -2   5      816.57      822.48     11.17 o 
   5  -2   5       88.97       89.40      3.00 o 
   6  -2   5       50.37       44.55      3.63 o 
   7  -2   5      283.64      273.53      7.83 o 
   8  -2   5       14.03       10.11      7.88 o 
   9  -2   5        2.54        3.01      6.80 o 
  -9  -1   5       22.48       17.79      9.68 o 
  -8  -1   5        5.44       12.15      6.54 o 
  -7  -1   5      159.73      173.36      3.70 o 
  -6  -1   5      349.20      359.79      4.60 o 
  -5  -1   5      110.73      116.62      2.46 o 
  -4  -1   5      297.50      293.63      3.47 o 
  -3  -1   5      560.20      575.53      5.66 o 
  -2  -1   5      290.31      304.77      3.17 o 
  -1  -1   5     1728.11     1681.52     17.93 o 
   0  -1   5      221.99      198.17      2.49 o 
   1  -1   5      981.56      990.93     12.07 o 
   2  -1   5      218.04      158.06      2.71 o 
   3  -1   5       43.13       49.50      3.00 o 
   4  -1   5        0.02        0.24      3.49 o 
   5  -1   5       69.10       73.08      3.05 o 
   6  -1   5       60.85       55.66      3.76 o 
   7  -1   5       94.04       82.37      5.18 o 
   8  -1   5       24.24       35.10      5.24 o 
   9  -1   5        0.90        5.87      6.19 o 
  -9   0   5       69.09       70.56      6.50 o 
  -8   0   5      310.73      287.74      5.04 o 
  -7   0   5       13.16        6.09      2.21 o 
  -6   0   5      115.34      135.48      2.90 o 
  -5   0   5       30.83       28.60      1.48 o 
  -4   0   5      319.15      316.42      3.61 o 
  -3   0   5       33.30       35.49      0.97 o 
  -2   0   5       33.94       47.25      0.98 o 
  -1   0   5      213.71      223.78      3.89 o 
   0   0   5      402.14      351.65      6.74 o 
   1   0   5     3750.89     3717.97     49.69 o 
   2   0   5       57.02       55.97      1.78 o 
   3   0   5      180.19      173.18      3.46 o 
   4   0   5        1.76        5.43      2.52 o 
   5   0   5      336.72      342.19      6.21 o 
   6   0   5       67.22       63.50      4.34 o 
   7   0   5       13.52        6.48      5.60 o 
   8   0   5        0.08       -4.14      5.68 o 
  -9   1   5        4.52        9.44      4.64 o 
  -8   1   5       10.00       12.88      2.63 o 
  -7   1   5        0.45        1.63      1.96 o 
  -6   1   5      257.38      242.64      3.99 o 
  -5   1   5      270.83      263.18      3.50 o 
  -4   1   5      760.37      729.34      7.02 o 
  -3   1   5      222.97      223.52      2.57 o 
  -2   1   5      528.87      550.38      6.42 o 
  -1   1   5       84.82       83.77      2.30 o 
   0   1   5        2.21        1.29      1.29 o 
   1   1   5      975.63      975.07     10.53 o 
   2   1   5      631.82      577.81      7.32 o 
   3   1   5      729.32      728.21     10.13 o 
   4   1   5      277.12      274.61      5.26 o 
   5   1   5        9.53       -1.09      6.72 o 
   6   1   5      152.12      138.62      3.75 o 
   7   1   5      201.61      216.27      6.81 o 
   8   1   5        0.21       12.09      5.41 o 
  -9   2   5       14.46       15.73      4.08 o 
  -8   2   5      211.92      216.62      4.65 o 
  -7   2   5      301.62      311.95      4.88 o 
  -6   2   5       37.08       32.57      1.83 o 
  -5   2   5       83.33       85.73      1.88 o 
  -4   2   5      214.43      203.53      2.52 o 
  -3   2   5     5208.22     5501.66     50.92 o 
  -2   2   5      308.22      453.96      5.62 o 
  -1   2   5     1783.98     1828.33     20.86 o 
   0   2   5      343.77      357.58      5.79 o 
   1   2   5       95.23       72.48      2.02 o 
   2   2   5      161.27      150.46      2.77 o 
   3   2   5      565.57      510.76      7.78 o 
   4   2   5       34.28       35.10      2.92 o 
   5   2   5      178.40      190.24      4.69 o 
   6   2   5      145.13      145.41      4.93 o 
   7   2   5       89.43      102.66      6.05 o 
   8   2   5        3.06       -4.11      5.29 o 
  -9   3   5        7.94        0.68      3.15 o 
  -8   3   5       24.73       25.60      5.30 o 
  -7   3   5       15.91        7.25      2.18 o 
  -6   3   5      144.02      147.56      2.80 o 
  -5   3   5       80.95       89.92      1.97 o 
  -4   3   5        2.13       -1.23      1.04 o 
  -3   3   5      792.41      746.53      8.87 o 
  -2   3   5     3383.38     3628.25     36.56 o 
  -1   3   5      175.03      216.52      3.30 o 
   0   3   5       24.18       29.84      1.21 o 
   1   3   5      115.56      122.79      2.32 o 
   2   3   5      291.38      289.44      4.49 o 
   3   3   5       11.44       14.04      1.99 o 
   4   3   5       65.61       70.34      3.56 o 
   5   3   5      196.03      191.09      4.53 o 
   6   3   5        0.78       -0.74      3.10 o 
   7   3   5       10.49        5.90      4.76 o 
  -9   4   5        0.30        0.85      5.92 o 
  -8   4   5      652.58      685.89     11.20 o 
  -7   4   5       70.51       58.57      2.07 o 
  -6   4   5      110.84      124.60      2.94 o 
  -5   4   5       97.11       87.41      2.45 o 
  -4   4   5        8.29        8.47      1.68 o 
  -3   4   5      611.01      676.68      8.37 o 
  -2   4   5      525.76      517.87      5.92 o 
  -1   4   5     1128.76     1161.14     12.91 o 
   0   4   5       93.45      105.47      1.98 o 
   1   4   5      628.25      623.66      8.06 o 
   2   4   5      188.19      175.08      3.07 o 
   3   4   5       25.14       30.04      4.00 o 
   4   4   5       56.68       41.55      2.22 o 
   5   4   5       67.63       74.78      4.68 o 
   6   4   5        0.92        0.75      7.91 o 
   7   4   5        4.28        1.82      5.31 o 
  -9   5   5       16.42       19.71      9.47 o 
  -8   5   5        0.03       -0.22      3.96 o 
  -7   5   5        9.08        7.08      2.10 o 
  -6   5   5       73.23       68.78      2.98 o 
  -5   5   5      214.03      235.86      4.43 o 
  -4   5   5      274.26      264.77      4.44 o 
  -3   5   5       54.88       49.35      1.90 o 
  -2   5   5      685.70      693.43      7.85 o 
  -1   5   5       40.49       48.12      1.50 o 
   0   5   5      237.50      247.84      5.79 o 
   1   5   5        2.12        4.73      3.01 o 
   2   5   5        2.43        1.24      2.00 o 
   3   5   5        3.01        0.87      2.09 o 
   4   5   5        0.17        0.95      2.13 o 
   5   5   5       59.17       53.73      3.21 o 
   6   5   5        6.24       -1.04     10.74 o 
  -9   6   5        3.98       -3.82      6.27 o 
  -8   6   5       57.29       63.43      3.56 o 
  -7   6   5        1.21        4.53      3.04 o 
  -6   6   5      376.01      356.32      6.00 o 
  -5   6   5        8.28       11.21      2.55 o 
  -4   6   5      139.62      151.61      3.43 o 
  -3   6   5      255.79      270.96      4.57 o 
  -2   6   5      910.89      920.21     13.35 o 
  -1   6   5      664.05      671.86      7.45 o 
   0   6   5        0.19        0.07      1.84 o 
   1   6   5       51.50       64.90      2.81 o 
   2   6   5       41.55       53.01      3.10 o 
   3   6   5        5.44        4.33      2.21 o 
   4   6   5      124.85      114.96      5.82 o 
   5   6   5       29.36       25.52      6.98 o 
  -9   7   5       49.48       52.50      7.31 o 
  -8   7   5       65.11       62.47      5.55 o 
  -7   7   5      174.09      161.95      6.83 o 
  -6   7   5       14.57       19.51      3.77 o 
  -5   7   5      112.85      134.63      3.62 o 
  -4   7   5      124.99      115.31      3.38 o 
  -3   7   5       24.39       21.03      2.63 o 
  -2   7   5      769.50      756.53      8.92 o 
  -1   7   5     1448.13     1465.35     17.47 o 
   0   7   5      794.48      813.86     11.82 o 
   1   7   5        9.60       11.08      2.70 o 
   2   7   5       18.04       28.61      3.67 o 
   3   7   5       12.47       13.20      3.92 o 
   4   7   5        0.02       -2.60      5.08 o 
   5   7   5        5.04        4.37     12.94 o 
  -8   8   5       14.50       15.48      6.28 o 
  -7   8   5       12.67       22.14      6.05 o 
  -6   8   5        0.22        3.02      3.40 o 
  -5   8   5      106.79      115.99      4.16 o 
  -4   8   5      251.43      253.39      5.23 o 
  -3   8   5      105.59      107.32      3.86 o 
  -2   8   5        0.45        3.34      1.79 o 
  -1   8   5       56.61       47.97      2.32 o 
   0   8   5        7.93       14.35      4.22 o 
   1   8   5       38.24       35.37      3.48 o 
   2   8   5       34.88       31.96      3.96 o 
   3   8   5       13.53       16.73      5.72 o 
   4   8   5        9.46        6.54      5.93 o 
  -8   9   5      100.40      107.96      8.20 o 
  -7   9   5       86.36       91.00      8.55 o 
  -6   9   5      103.34       96.23      5.28 o 
  -5   9   5       15.17       24.31      4.43 o 
  -4   9   5        0.18       -0.65      4.41 o 
  -3   9   5       11.67       10.55      1.91 o 
  -2   9   5      223.04      250.78      5.76 o 
  -1   9   5        5.11        0.95      2.34 o 
   0   9   5        5.60        4.96      3.71 o 
   1   9   5        0.10        1.48      3.79 o 
   2   9   5        4.73        3.61      4.40 o 
  -7  10   5       11.32       16.15      7.25 o 
  -6  10   5        8.48       15.82     10.19 o 
  -5  10   5       45.01       59.70      6.08 o 
  -4  10   5        0.22        0.98      3.90 o 
  -3  10   5       67.95       81.97      5.01 o 
  -2  10   5        2.19        3.70      2.91 o 
  -1  10   5      147.14      141.36      4.98 o 
   0  10   5       10.70       13.42      7.64 o 
   1  10   5        4.72       -1.99      4.25 o 
  -5  11   5       15.64       19.20      6.46 o 
  -4  11   5        3.79       -4.04      6.06 o 
  -3  11   5       66.71       66.39      7.06 o 
  -2  11   5       11.65        4.36      4.98 o 
  -1  11   5       93.52       84.31      6.72 o 
   0 -11   6        1.82        1.00      5.63 o 
   1 -11   6        5.36       -4.69      5.18 o 
   2 -11   6      117.00      123.43      6.97 o 
   3 -11   6      217.70      243.74     11.63 o 
   4 -11   6        0.02        1.36      6.67 o 
   5 -11   6        3.39       -5.59      8.14 o 
  -2 -10   6       71.51       76.73      7.47 o 
  -1 -10   6       23.80       27.31      6.10 o 
   0 -10   6       34.14       27.01      4.91 o 
   1 -10   6       15.10       17.23      3.18 o 
   2 -10   6      470.76      494.50      8.67 o 
   3 -10   6       15.53       12.57      3.32 o 
   4 -10   6      181.91      175.06      6.32 o 
   5 -10   6        5.74        1.31      4.66 o 
   6 -10   6        0.24        6.20      5.75 o 
   7 -10   6       14.96        9.11      8.50 o 
  -3  -9   6        8.83       28.05      8.59 o 
  -2  -9   6      112.70      117.02      5.84 o 
  -1  -9   6       23.65       28.85      4.50 o 
   0  -9   6        0.97        5.08      4.01 o 
   1  -9   6      294.19      265.12      5.06 o 
   2  -9   6      154.95      171.20      3.37 o 
   3  -9   6       43.31       47.07      2.39 o 
   4  -9   6      231.22      229.06      4.33 o 
   5  -9   6       46.32       49.56      3.65 o 
   6  -9   6       52.74       58.41      5.78 o 
   7  -9   6       56.87       65.01      7.53 o 
  -4  -8   6       23.67       20.61      5.03 o 
  -3  -8   6       90.07      100.65      4.19 o 
  -2  -8   6       49.60       44.47      3.19 o 
  -1  -8   6        1.01       -1.48      3.59 o 
   0  -8   6      155.60      161.84      3.79 o 
   1  -8   6      200.31      214.34      5.15 o 
   2  -8   6      474.68      466.07      5.29 o 
   3  -8   6      401.65      416.42      5.17 o 
   4  -8   6      219.43      219.39      3.92 o 
   5  -8   6      120.10      123.61      4.07 o 
   6  -8   6       77.04       74.05      3.76 o 
   7  -8   6       11.49        5.77      5.66 o 
   8  -8   6        3.36        4.97      9.88 o 
  -5  -7   6        0.27        2.19      4.41 o 
  -4  -7   6        0.01       -2.75      3.28 o 
  -3  -7   6       12.86       16.99      2.94 o 
  -2  -7   6        2.44       -0.23      1.84 o 
  -1  -7   6      485.74      519.91      6.94 o 
   0  -7   6       34.93       29.31      2.07 o 
   1  -7   6      256.90      256.95      3.54 o 
   2  -7   6       38.37       39.39      1.66 o 
   3  -7   6     1038.97     1080.64     11.37 o 
   4  -7   6       35.30       33.03      2.07 o 
   5  -7   6        3.90        3.11      2.26 o 
   6  -7   6      212.30      215.00      5.39 o 
   7  -7   6       96.08       82.18      5.40 o 
   8  -7   6      146.42      164.26     10.56 o 
  -6  -6   6       14.96       21.23      4.87 o 
  -5  -6   6       60.61       63.00      4.74 o 
  -4  -6   6       91.05       98.13      3.34 o 
  -3  -6   6       69.22       73.71      2.48 o 
  -2  -6   6       41.52       39.40      2.13 o 
  -1  -6   6       64.63       66.80      2.20 o 
   0  -6   6      312.18      315.05      4.06 o 
   1  -6   6      370.44      373.47      4.40 o 
   2  -6   6       37.06       40.27      1.66 o 
   3  -6   6       74.54       70.71      2.00 o 
   4  -6   6      712.40      726.13      8.83 o 
   5  -6   6       16.37       18.20      4.92 o 
   6  -6   6        5.07        8.54      3.91 o 
   7  -6   6       46.12       38.70      4.83 o 
   8  -6   6      178.51      173.00     10.77 o 
   9  -6   6        9.45        4.13      8.81 o 
  -7  -5   6        0.47       -0.81      6.65 o 
  -6  -5   6        9.93        7.13      5.25 o 
  -5  -5   6        2.39       -0.02      2.58 o 
  -4  -5   6        5.20        5.70      2.04 o 
  -3  -5   6      145.19      147.80      3.12 o 
  -2  -5   6       18.57       23.69      1.68 o 
  -1  -5   6      146.93      154.05      2.70 o 
   0  -5   6        1.80        0.56      0.79 o 
   1  -5   6     1122.04     1091.22     10.01 o 
   2  -5   6        1.53        2.38      1.06 o 
   3  -5   6      106.71      111.41      2.53 o 
   4  -5   6      636.25      649.59      8.62 o 
   5  -5   6        1.72       -2.01      3.73 o 
   6  -5   6       12.04        7.92      3.00 o 
   7  -5   6       63.08       54.26      8.14 o 
   8  -5   6       74.67       79.84      8.37 o 
   9  -5   6       12.10       38.51     21.26 o 
  -7  -4   6        2.12       -2.26      6.04 o 
  -6  -4   6       16.79       10.79      3.11 o 
  -5  -4   6      212.51      217.81      3.47 o 
  -4  -4   6      301.19      297.61      4.43 o 
  -3  -4   6      135.34      144.57      2.84 o 
  -2  -4   6        0.57       -0.32      1.44 o 
  -1  -4   6      390.38      432.57      4.80 o 
   0  -4   6      390.41      377.99      3.93 o 
   1  -4   6      254.63      220.50      2.68 o 
   2  -4   6       44.72       44.20      1.44 o 
   3  -4   6      181.20      169.59      2.98 o 
   4  -4   6      135.81      127.29      4.89 o 
   5  -4   6      522.16      535.86      8.45 o 
   6  -4   6       40.21       30.82      3.32 o 
   7  -4   6        6.42        9.73      3.77 o 
   8  -4   6       70.93       94.86      9.02 o 
   9  -4   6       24.54       26.11     10.02 o 
  -8  -3   6        7.48       11.38      5.11 o 
  -7  -3   6       27.39       26.46      8.00 o 
  -6  -3   6      103.03       88.95      2.76 o 
  -5  -3   6       19.13       24.25      1.82 o 
  -4  -3   6      254.60      276.01      3.32 o 
  -3  -3   6      308.23      284.47      3.47 o 
  -2  -3   6        8.03        5.14      0.92 o 
  -1  -3   6      637.21      559.36      5.34 o 
   0  -3   6       22.55       33.32      1.12 o 
   1  -3   6      350.57      388.04      4.18 o 
   2  -3   6        7.39       15.03      1.73 o 
   3  -3   6     2864.36     2901.95     29.75 o 
   4  -3   6       68.88       79.09      2.13 o 
   5  -3   6        0.21        1.54      1.45 o 
   6  -3   6        1.22        1.51      4.13 o 
   7  -3   6       16.30        9.69      5.15 o 
   8  -3   6       13.90        4.56      7.94 o 
   9  -3   6       26.42        6.12     10.02 o 
  -8  -2   6       43.22       55.84      8.20 o 
  -7  -2   6       26.92       30.25      2.53 o 
  -6  -2   6      403.90      427.41      5.28 o 
  -5  -2   6       59.25       55.09      1.93 o 
  -4  -2   6      104.10       96.09      1.96 o 
  -3  -2   6     1454.42     1492.90     12.90 o 
  -2  -2   6     1260.16     1207.11     11.48 o 
  -1  -2   6        9.89       10.61      1.17 o 
   0  -2   6       42.93       47.82      1.37 o 
   1  -2   6     2312.39     2571.01     23.29 o 
   2  -2   6     1535.75     1617.85     17.03 o 
   3  -2   6       35.97       46.65      1.73 o 
   4  -2   6       11.92       16.56      2.12 o 
   5  -2   6      539.90      526.96      8.42 o 
   6  -2   6       50.65       44.14      4.19 o 
   7  -2   6       11.47        4.72      5.56 o 
   8  -2   6        0.28       -1.47      5.40 o 
   9  -2   6        4.53       -0.97      6.99 o 
  -9  -1   6       61.01       55.11     12.23 o 
  -8  -1   6      157.20      168.29      6.67 o 
  -7  -1   6       71.00       57.70      3.51 o 
  -6  -1   6      490.03      495.38      5.67 o 
  -5  -1   6        9.22       16.18      1.93 o 
  -4  -1   6       20.09       37.24      1.36 o 
  -3  -1   6      138.61      125.95      1.87 o 
  -2  -1   6      963.32     1028.73      9.49 o 
  -1  -1   6      376.73      348.49      5.03 o 
   0  -1   6        8.17       18.03      1.61 o 
   1  -1   6     2314.17     2391.56     23.32 o 
   2  -1   6        2.76       11.63      2.26 o 
   3  -1   6      100.10      108.90      2.57 o 
   4  -1   6       61.31       73.69      2.71 o 
   5  -1   6      664.03      680.30     10.04 o 
   6  -1   6      366.57      360.03      7.04 o 
   7  -1   6       35.75       36.38      5.16 o 
   8  -1   6       49.02       43.36      5.37 o 
  -9   0   6        1.33       -2.12      4.27 o 
  -8   0   6        0.13        1.62      2.19 o 
  -7   0   6       88.97      106.70      3.07 o 
  -6   0   6      977.76      989.90      9.79 o 
  -5   0   6      284.68      277.60      3.56 o 
  -4   0   6     1220.05     1293.76     11.88 o 
  -3   0   6      133.69      122.07      1.77 o 
  -2   0   6      765.60      772.63      7.22 o 
  -1   0   6      314.69      286.48      4.85 o 
   0   0   6      168.71      137.32      3.18 o 
   1   0   6      523.21      560.23      5.99 o 
   2   0   6      121.01      115.07      2.31 o 
   3   0   6      400.08      376.93      5.42 o 
   4   0   6        1.37       -0.30      2.32 o 
   5   0   6      513.07      532.77      7.80 o 
   6   0   6       99.23       86.38      5.49 o 
   7   0   6      365.61      388.84     11.32 o 
   8   0   6        0.32       -3.44      7.09 o 
  -9   1   6        0.03        5.70      3.78 o 
  -8   1   6        7.38        9.56      2.42 o 
  -7   1   6       24.99       21.52      2.41 o 
  -6   1   6      730.18      740.17      8.68 o 
  -5   1   6       25.12       24.19      1.74 o 
  -4   1   6       27.58       33.12      1.18 o 
  -3   1   6       11.46        6.77      1.20 o 
  -2   1   6       25.98       25.48      1.06 o 
  -1   1   6        0.02        3.93      1.53 o 
   0   1   6      252.10      276.00      3.78 o 
   1   1   6      599.71      577.72      6.66 o 
   2   1   6      792.53      740.10      9.22 o 
   3   1   6      318.25      315.99      4.85 o 
   4   1   6       35.78       36.55      2.87 o 
   5   1   6      268.05      269.03      5.29 o 
   6   1   6        8.15       11.67      4.00 o 
   7   1   6       13.68       13.25      5.37 o 
   8   1   6       47.19       50.67      6.23 o 
  -9   2   6       17.82       23.89      3.67 o 
  -8   2   6       15.10        9.12      4.74 o 
  -7   2   6       15.03        9.18      2.03 o 
  -6   2   6       84.72       86.09      2.31 o 
  -5   2   6      178.21      176.42      3.08 o 
  -4   2   6      581.47      524.13      5.29 o 
  -3   2   6      121.33      113.91      1.99 o 
  -2   2   6      576.67      556.67      7.28 o 
  -1   2   6     1498.09     1627.82     18.25 o 
   0   2   6     3107.03     3331.55     40.10 o 
   1   2   6      141.47      157.98      2.89 o 
   2   2   6      169.35      159.86      3.46 o 
   3   2   6       32.03       28.81      1.99 o 
   4   2   6      154.18      146.35      3.78 o 
   5   2   6       14.30        8.46      3.78 o 
   6   2   6        0.01        0.33      3.39 o 
   7   2   6       54.06       67.09      5.56 o 
  -9   3   6      149.89      160.19      7.41 o 
  -8   3   6       17.30       16.54      2.79 o 
  -7   3   6       14.71       10.17      2.44 o 
  -6   3   6       52.13       48.42      1.82 o 
  -5   3   6      648.06      650.81      7.04 o 
  -4   3   6      152.74      143.78      2.60 o 
  -3   3   6        0.97       -0.88      1.33 o 
  -2   3   6      222.92      213.53      2.91 o 
  -1   3   6        5.37        0.27      0.89 o 
   0   3   6      116.27      137.17      2.40 o 
   1   3   6      102.79      108.60      2.50 o 
   2   3   6        1.45       -0.35      1.95 o 
   3   3   6      119.53      125.84      3.12 o 
   4   3   6      116.04      127.98      3.26 o 
   5   3   6        8.83        2.68      3.35 o 
   6   3   6       17.40       12.67      3.95 o 
   7   3   6        3.04        2.81      4.30 o 
  -9   4   6        0.21       -4.52      6.24 o 
  -8   4   6      248.21      257.81      8.48 o 
  -7   4   6       34.62       35.87      1.75 o 
  -6   4   6      267.14      265.56      4.45 o 
  -5   4   6      639.87      618.38      7.56 o 
  -4   4   6      114.11      103.39      2.51 o 
  -3   4   6       69.35       57.88      1.90 o 
  -2   4   6      391.50      382.75      5.04 o 
  -1   4   6        0.85       -1.01      0.93 o 
   0   4   6       90.37       74.99      1.77 o 
   1   4   6      127.07      137.14      2.99 o 
   2   4   6      125.67      131.04      2.92 o 
   3   4   6       10.75       13.48      3.21 o 
   4   4   6       23.85       26.50      2.76 o 
   5   4   6        5.72       -1.07      3.41 o 
   6   4   6        0.71        3.20      5.04 o 
  -9   5   6       28.39       35.58     11.01 o 
  -8   5   6       18.43       14.79      5.59 o 
  -7   5   6       29.37       29.98      3.27 o 
  -6   5   6       32.10       26.21      2.02 o 
  -5   5   6      235.16      229.64      4.34 o 
  -4   5   6       31.59       26.77      2.05 o 
  -3   5   6      375.73      381.56      5.58 o 
  -2   5   6        9.56       10.61      1.44 o 
  -1   5   6      214.08      189.62      2.87 o 
   0   5   6      377.47      426.90      5.63 o 
   1   5   6        4.94        2.21      2.00 o 
   2   5   6       92.33       82.02      3.60 o 
   3   5   6       85.93       72.68      2.99 o 
   4   5   6       26.41       25.18      2.78 o 
   5   5   6       53.88       52.44      4.13 o 
   6   5   6        2.56        1.39      5.66 o 
  -9   6   6       49.69       60.05      5.50 o 
  -8   6   6      116.34      111.40      4.95 o 
  -7   6   6        3.97       -0.31      2.68 o 
  -6   6   6        3.47        3.29      2.20 o 
  -5   6   6      104.67       97.27      3.27 o 
  -4   6   6       46.96       60.69      2.76 o 
  -3   6   6      198.71      198.06      4.79 o 
  -2   6   6      734.71      733.12      9.25 o 
  -1   6   6       19.50       18.50      1.57 o 
   0   6   6      687.83      707.18      9.89 o 
   1   6   6      208.54      191.86      3.62 o 
   2   6   6       65.85       64.80      2.98 o 
   3   6   6      130.60      114.36      5.13 o 
   4   6   6      107.35       95.87      5.46 o 
   5   6   6       24.84       39.97      7.04 o 
  -9   7   6       45.32       54.77      7.86 o 
  -8   7   6       61.43       48.32      4.66 o 
  -7   7   6       98.99      105.99      5.24 o 
  -6   7   6       26.63       27.88      3.62 o 
  -5   7   6      683.66      708.44      9.75 o 
  -4   7   6      199.37      226.72      4.63 o 
  -3   7   6        9.52        7.73      2.86 o 
  -2   7   6      538.61      530.22      6.34 o 
  -1   7   6       48.09       39.03      2.14 o 
   0   7   6      223.24      217.46      4.04 o 
   1   7   6      449.87      447.46      7.74 o 
   2   7   6      423.63      425.77      7.67 o 
   3   7   6       43.97       30.28      4.84 o 
   4   7   6        0.31        1.63      4.41 o 
  -8   8   6       25.28       39.47      9.53 o 
  -7   8   6       29.52       41.18      5.60 o 
  -6   8   6       10.41       14.08      3.77 o 
  -5   8   6        0.05        1.33      3.22 o 
  -4   8   6       35.11       33.39      3.07 o 
  -3   8   6      229.87      252.90      6.34 o 
  -2   8   6       63.90       57.31      2.23 o 
  -1   8   6       19.82       24.66      2.33 o 
   0   8   6       76.17       76.32      3.08 o 
   1   8   6      201.61      225.47      5.44 o 
   2   8   6        8.32       16.07      3.93 o 
   3   8   6       13.80       14.75      4.57 o 
  -7   9   6       26.06       11.39      6.38 o 
  -6   9   6      123.61      111.10      6.63 o 
  -5   9   6      229.60      249.01      7.18 o 
  -4   9   6       35.81       26.69      3.98 o 
  -3   9   6      134.08      149.17      5.68 o 
  -2   9   6        8.15        8.79      2.54 o 
  -1   9   6      105.26      103.98      3.45 o 
   0   9   6        8.13        9.43      3.47 o 
   1   9   6        5.62        9.33      3.80 o 
   2   9   6        0.02       -1.64      5.90 o 
  -6  10   6       44.57       45.54      6.00 o 
  -5  10   6       33.60       22.90      6.76 o 
  -4  10   6       65.62       75.08      6.09 o 
  -3  10   6       60.72       58.43      4.98 o 
  -2  10   6        0.21       -3.15      5.04 o 
  -1  10   6      114.58      122.84      5.27 o 
   0  10   6       67.73       65.40      7.04 o 
  -4  11   6      137.92      143.24      7.48 o 
  -3  11   6        0.07        3.79      9.02 o 
   1 -11   7       71.50       90.27      7.42 o 
   2 -11   7       14.85        8.48      5.01 o 
   3 -11   7       67.25       64.51      5.56 o 
   4 -11   7      232.17      250.39      9.12 o 
   5 -11   7       31.98       30.31     10.60 o 
  -2 -10   7        7.55       -2.80      6.18 o 
  -1 -10   7        0.02       12.16      5.85 o 
   0 -10   7        9.76       10.72      6.38 o 
   1 -10   7      167.93      182.63      4.95 o 
   2 -10   7        1.46        2.55      2.84 o 
   3 -10   7       15.02        9.93      4.51 o 
   4 -10   7       49.85       62.76      6.25 o 
   5 -10   7       40.05       40.61      8.20 o 
   6 -10   7       19.34       15.78      8.57 o 
  -3  -9   7       33.27       42.07      6.00 o 
  -2  -9   7       27.22       19.04      4.48 o 
  -1  -9   7        1.07        3.25      4.28 o 
   0  -9   7       72.22       74.53      5.20 o 
   1  -9   7       36.66       40.99      3.33 o 
   2  -9   7       52.93       52.13      2.41 o 
   3  -9   7       14.15       12.54      2.93 o 
   4  -9   7      141.29      145.62      3.68 o 
   5  -9   7       75.52       85.23      4.09 o 
   6  -9   7       13.97       14.15     10.33 o 
   7  -9   7       33.06       32.93      9.34 o 
  -4  -8   7        7.61       12.35      7.64 o 
  -3  -8   7        9.62       17.58      4.70 o 
  -2  -8   7        4.74        1.43      3.19 o 
  -1  -8   7      310.21      317.59      7.23 o 
   0  -8   7        0.03        1.76      2.11 o 
   1  -8   7        2.27        1.25      2.06 o 
   2  -8   7       72.11       70.38      2.28 o 
   3  -8   7      362.22      387.42      5.09 o 
   4  -8   7       10.04       10.33      2.09 o 
   5  -8   7        9.22        5.53      3.09 o 
   6  -8   7       23.09       26.88      5.80 o 
   7  -8   7        0.01       -3.81     10.40 o 
   8  -8   7       28.07       36.41      8.51 o 
  -5  -7   7       36.98       50.08      5.90 o 
  -4  -7   7        0.48        1.10      2.92 o 
  -3  -7   7        4.60        2.44      2.79 o 
  -2  -7   7      189.53      207.71      5.03 o 
  -1  -7   7       79.51       74.35      2.51 o 
   0  -7   7      281.27      270.87      4.16 o 
   1  -7   7     1471.48     1476.01     20.49 o 
   2  -7   7     1500.57     1516.80     14.79 o 
   3  -7   7       29.36       28.43      2.18 o 
   4  -7   7      121.64      126.92      3.16 o 
   5  -7   7        7.84       10.33      2.73 o 
   6  -7   7      276.77      280.17      6.99 o 
   7  -7   7       52.89       62.04      6.43 o 
   8  -7   7       70.80       64.71      7.26 o 
  -6  -6   7       72.82       82.86      8.53 o 
  -5  -6   7        4.16        4.57      5.09 o 
  -4  -6   7       27.07       33.69      2.82 o 
  -3  -6   7        0.61        0.45      2.15 o 
  -2  -6   7       51.59       54.66      2.38 o 
  -1  -6   7      262.79      262.50      4.07 o 
   0  -6   7        6.29        6.35      1.58 o 
   1  -6   7      705.87      721.36      7.48 o 
   2  -6   7     1056.82     1066.66     10.52 o 
   3  -6   7      390.18      396.99      4.86 o 
   4  -6   7        4.05        3.16      2.33 o 
   5  -6   7      515.26      509.73      7.00 o 
   6  -6   7       28.44       26.91      3.88 o 
   7  -6   7       12.51        2.00      4.95 o 
   8  -6   7        0.22       -3.04      5.32 o 
  -6  -5   7      261.69      266.56      8.04 o 
  -5  -5   7       11.26        7.96      4.18 o 
  -4  -5   7      171.00      191.31      3.72 o 
  -3  -5   7      120.02      113.19      2.77 o 
  -2  -5   7      138.24      135.34      2.64 o 
  -1  -5   7       79.92       74.17      2.00 o 
   0  -5   7      697.42      676.40      6.54 o 
   1  -5   7      151.73      153.21      2.42 o 
   2  -5   7      469.60      478.49      5.33 o 
   3  -5   7      268.57      285.70      4.15 o 
   4  -5   7        2.56        2.40      1.83 o 
   5  -5   7       97.27       96.33      3.23 o 
   6  -5   7      413.20      399.80      7.95 o 
   7  -5   7      407.75      412.26     11.79 o 
   8  -5   7       74.32       75.41      7.39 o 
  -7  -4   7       44.28       49.50      6.24 o 
  -6  -4   7        1.24       -2.08      3.40 o 
  -5  -4   7      139.14      160.69      3.83 o 
  -4  -4   7       40.77       34.62      1.97 o 
  -3  -4   7       68.55       64.21      2.17 o 
  -2  -4   7      209.21      217.25      3.06 o 
  -1  -4   7        1.19        5.09      0.87 o 
   0  -4   7       11.34       12.00      1.19 o 
   1  -4   7      132.78      112.05      1.93 o 
   2  -4   7     2030.59     1967.89     19.19 o 
   3  -4   7      274.95      280.90      3.97 o 
   4  -4   7       39.81       35.85      1.81 o 
   5  -4   7      212.78      201.71      4.66 o 
   6  -4   7        4.29        6.08      4.01 o 
   7  -4   7        8.73       -2.51      5.12 o 
   8  -4   7       87.81       80.10      7.96 o 
  -8  -3   7       50.71       64.55      7.64 o 
  -7  -3   7       40.29       32.62      4.96 o 
  -6  -3   7       23.34       24.96      2.12 o 
  -5  -3   7        5.03        0.80      1.64 o 
  -4  -3   7      495.21      477.15      5.02 o 
  -3  -3   7       49.74       51.56      1.56 o 
  -2  -3   7      662.70      699.95      6.91 o 
  -1  -3   7        0.81       -0.30      0.88 o 
   0  -3   7      521.01      485.18      4.86 o 
   1  -3   7       66.93       63.41      1.45 o 
   2  -3   7      889.21      824.28      8.66 o 
   3  -3   7       46.36       56.22      1.80 o 
   4  -3   7       35.18       36.94      1.90 o 
   5  -3   7      296.16      285.11      6.81 o 
   6  -3   7       13.88        7.35      3.20 o 
   7  -3   7        0.14       -5.03      5.32 o 
   8  -3   7        6.35        1.49     17.00 o 
  -8  -2   7        0.09       -3.06     11.24 o 
  -7  -2   7       14.10       20.10      3.07 o 
  -6  -2   7       89.86       91.30      2.44 o 
  -5  -2   7      365.79      350.03      4.96 o 
  -4  -2   7       66.53       57.61      1.57 o 
  -3  -2   7      722.50      708.01      7.03 o 
  -2  -2   7       94.95      104.41      1.67 o 
  -1  -2   7      295.82      306.63      3.23 o 
   0  -2   7       14.42       25.43      1.45 o 
   1  -2   7       73.93       50.76      1.23 o 
   2  -2   7        6.06        7.70      1.61 o 
   3  -2   7        0.48        2.30      2.01 o 
   4  -2   7     1060.72     1053.76     12.03 o 
   5  -2   7       38.10       37.30      2.86 o 
   6  -2   7        5.23        3.57      2.83 o 
   7  -2   7       10.68        3.78      6.57 o 
   8  -2   7       15.79       10.25      8.46 o 
  -8  -1   7      320.42      347.92     12.76 o 
  -7  -1   7        8.29        5.97      2.41 o 
  -6  -1   7      161.81      199.93      3.28 o 
  -5  -1   7      234.31      221.79      3.16 o 
  -4  -1   7       50.04       52.37      1.53 o 
  -3  -1   7       28.53       27.77      1.05 o 
  -2  -1   7      591.94      587.15      5.71 o 
  -1  -1   7     1069.29     1033.68     11.93 o 
   0  -1   7       25.22       24.71      2.28 o 
   1  -1   7       48.47       55.66      1.45 o 
   2  -1   7       90.21      101.02      2.25 o 
   3  -1   7      102.53      107.91      2.63 o 
   4  -1   7        2.13        1.91      2.14 o 
   5  -1   7      260.63      253.48      5.04 o 
   6  -1   7        0.87       -4.75      4.32 o 
   7  -1   7      143.06      143.17      5.95 o 
   8  -1   7       41.90       38.64      7.53 o 
  -9   0   7        6.49       21.82      5.66 o 
  -8   0   7      101.50       81.02      3.63 o 
  -7   0   7        5.57        0.84      2.42 o 
  -6   0   7        0.43        0.26      1.81 o 
  -5   0   7      167.72      186.78      2.91 o 
  -4   0   7      277.11      273.02      3.29 o 
  -3   0   7      536.84      525.35      5.52 o 
  -2   0   7       18.25       26.59      1.54 o 
  -1   0   7     2341.25     2358.72     28.30 o 
   0   0   7      278.71      265.47      5.00 o 
   1   0   7       15.92       21.04      1.75 o 
   2   0   7      126.79      121.09      2.55 o 
   3   0   7      175.69      165.16      3.28 o 
   4   0   7      322.59      329.61      5.44 o 
   5   0   7      370.27      383.74      6.44 o 
   6   0   7      110.29      121.89      5.09 o 
   7   0   7        2.09        4.29      4.58 o 
   8   0   7       14.00        8.95      6.04 o 
  -9   1   7       27.75       22.12      4.55 o 
  -8   1   7       36.82       33.89      3.08 o 
  -7   1   7       10.66       16.42      2.19 o 
  -6   1   7      571.22      592.04      6.71 o 
  -5   1   7      421.15      396.78      4.51 o 
  -4   1   7       56.31       52.21      1.36 o 
  -3   1   7       11.82        9.79      0.85 o 
  -2   1   7        0.77       -1.73      1.83 o 
  -1   1   7      440.20      515.60      8.01 o 
   0   1   7       38.85       27.26      1.04 o 
   1   1   7      217.80      187.86      2.85 o 
   2   1   7      138.43      151.94      2.96 o 
   3   1   7      100.42      103.82      2.80 o 
   4   1   7      811.58      788.69     10.40 o 
   5   1   7        0.27        1.65      3.70 o 
   6   1   7       23.23       23.05      6.88 o 
   7   1   7       17.02       15.34      5.53 o 
  -9   2   7        8.14       17.84      7.55 o 
  -8   2   7       82.16       87.95      3.98 o 
  -7   2   7      156.43      151.00      3.38 o 
  -6   2   7       24.22       20.89      1.67 o 
  -5   2   7       84.58       75.98      1.76 o 
  -4   2   7       30.06       23.49      1.05 o 
  -3   2   7      226.93      208.66      2.70 o 
  -2   2   7        0.05       -0.36      0.91 o 
  -1   2   7      320.37      320.23      4.34 o 
   0   2   7      135.54      142.16      2.45 o 
   1   2   7      633.94      663.12      7.76 o 
   2   2   7      735.52      748.70      9.44 o 
   3   2   7      336.03      349.01      5.48 o 
   4   2   7        4.03        6.67      3.61 o 
   5   2   7       17.00       11.34      3.46 o 
   6   2   7       13.37       10.91      3.87 o 
   7   2   7       14.27        8.14      6.47 o 
  -9   3   7        4.64       11.93      7.04 o 
  -8   3   7       63.18       63.23      3.50 o 
  -7   3   7       45.85       46.79      3.76 o 
  -6   3   7      892.25      873.59      9.33 o 
  -5   3   7        0.07        1.68      1.24 o 
  -4   3   7      146.69      141.21      2.37 o 
  -3   3   7      236.70      245.54      3.26 o 
  -2   3   7        3.85        6.72      0.89 o 
  -1   3   7      236.00      203.26      3.15 o 
   0   3   7      648.26      653.47      7.60 o 
   1   3   7      783.05      794.01     10.87 o 
   2   3   7       26.58       28.92      2.11 o 
   3   3   7      241.47      243.89      4.64 o 
   4   3   7       10.21       11.76      2.73 o 
   5   3   7        9.62       14.90      3.26 o 
   6   3   7       16.02       21.21      3.85 o 
   7   3   7       17.99       11.74      5.87 o 
  -9   4   7       54.21       41.54      8.51 o 
  -8   4   7        0.78       -0.97      5.68 o 
  -7   4   7        1.73        0.41      2.62 o 
  -6   4   7       41.39       37.43      2.33 o 
  -5   4   7      105.37      125.43      3.01 o 
  -4   4   7      161.38      165.94      3.21 o 
  -3   4   7      403.33      391.63      5.47 o 
  -2   4   7        4.56        1.73      0.96 o 
  -1   4   7      364.11      339.69      4.60 o 
   0   4   7        4.47        3.28      1.54 o 
   1   4   7        7.21        8.44      2.20 o 
   2   4   7       68.12       74.03      2.70 o 
   3   4   7       55.04       52.05      2.54 o 
   4   4   7       33.22       32.04      2.65 o 
   5   4   7        7.91        2.81      3.09 o 
   6   4   7        5.69        2.17      5.39 o 
  -9   5   7       15.51       11.41      7.59 o 
  -8   5   7      181.90      180.19      7.65 o 
  -7   5   7       21.59       24.40      3.28 o 
  -6   5   7      100.69      113.85      3.06 o 
  -5   5   7      126.67      114.32      3.12 o 
  -4   5   7     1239.10     1314.68     16.70 o 
  -3   5   7       12.80       12.66      1.58 o 
  -2   5   7        5.55        5.79      1.56 o 
  -1   5   7      470.73      490.23      5.73 o 
   0   5   7      642.47      653.74      7.90 o 
   1   5   7       69.96       71.60      2.59 o 
   2   5   7       47.52       50.86      2.97 o 
   3   5   7      125.10      121.56      3.95 o 
   4   5   7        2.70        0.28      3.62 o 
   5   5   7      156.76      163.82      7.63 o 
  -9   6   7        6.05       12.83      7.37 o 
  -8   6   7       57.97       54.59      4.29 o 
  -7   6   7       29.17       28.36      3.32 o 
  -6   6   7       25.38       22.48      3.13 o 
  -5   6   7      108.73      100.88      3.45 o 
  -4   6   7       14.61       12.55      2.88 o 
  -3   6   7        1.02        0.28      2.15 o 
  -2   6   7      179.86      191.56      3.12 o 
  -1   6   7       19.48       16.99      1.72 o 
   0   6   7      809.94      802.57      9.56 o 
   1   6   7      155.63      172.64      3.73 o 
   2   6   7      316.36      317.90      6.37 o 
   3   6   7      219.66      217.72      6.36 o 
   4   6   7       53.57       56.26      7.36 o 
   5   6   7        9.93       17.94      7.74 o 
  -8   7   7       49.88       51.06      5.01 o 
  -7   7   7       51.10       40.89      4.23 o 
  -6   7   7       47.99       50.59      3.74 o 
  -5   7   7       32.42       41.87      3.58 o 
  -4   7   7      305.25      304.91      5.50 o 
  -3   7   7      395.92      386.25      6.96 o 
  -2   7   7      357.28      361.42      4.83 o 
  -1   7   7        3.81        4.07      1.89 o 
   0   7   7       32.58       35.72      2.70 o 
   1   7   7        8.49        0.08      2.92 o 
   2   7   7       22.57       16.01      3.64 o 
   3   7   7      211.61      201.84      5.66 o 
   4   7   7       49.85       43.81      5.23 o 
  -8   8   7       12.78       13.01      6.16 o 
  -7   8   7      104.33      105.66      5.24 o 
  -6   8   7       67.81       71.14      4.42 o 
  -5   8   7       10.72       13.90      3.53 o 
  -4   8   7        0.74        0.16      3.36 o 
  -3   8   7       32.50       32.76      2.75 o 
  -2   8   7        3.15        2.40      1.63 o 
  -1   8   7        0.27        6.68      2.41 o 
   0   8   7       70.25       75.21      3.30 o 
   1   8   7       56.24       49.50      4.03 o 
   2   8   7       70.57       87.73      5.29 o 
   3   8   7       56.72       61.90      5.49 o 
  -7   9   7        0.31        7.41      6.24 o 
  -6   9   7        9.93       11.72     10.79 o 
  -5   9   7        0.74        1.27      5.54 o 
  -4   9   7       24.02       31.62      5.57 o 
  -3   9   7        6.03        3.39      2.39 o 
  -2   9   7       14.44       12.83      2.32 o 
  -1   9   7       26.77       23.79      3.51 o 
   0   9   7       53.39       73.48      4.50 o 
   1   9   7       13.90       19.90      4.23 o 
  -6  10   7        5.17        1.05      6.69 o 
  -5  10   7       89.75       82.91      7.22 o 
  -4  10   7       85.51       99.97      6.57 o 
  -3  10   7       35.59       33.70      6.73 o 
  -2  10   7        3.53        0.00      4.46 o 
  -1  10   7        0.27        0.32      5.93 o 
   2 -11   8       27.27       28.74     15.55 o 
   3 -11   8       60.25       69.85      9.03 o 
  -1 -10   8       21.35        8.97      6.34 o 
   0 -10   8       49.31       52.81      6.33 o 
   1 -10   8       38.39       42.67      7.02 o 
   2 -10   8       55.44       54.08      5.22 o 
   3 -10   8      164.69      164.27      9.72 o 
   4 -10   8        0.01        2.97      4.80 o 
   5 -10   8       46.80       46.11      7.17 o 
   6 -10   8        2.39        5.22      6.28 o 
  -3  -9   8        3.75       17.73     13.18 o 
  -2  -9   8      219.91      231.68      8.34 o 
  -1  -9   8       85.65      111.77      5.98 o 
   0  -9   8       42.75       31.04      4.02 o 
   1  -9   8        0.30       -0.83      3.18 o 
   2  -9   8      176.15      186.50      5.20 o 
   3  -9   8        0.25        1.73      2.72 o 
   4  -9   8      252.31      242.59      5.15 o 
   5  -9   8       10.21        9.59      4.09 o 
   6  -9   8        0.45       12.96      7.66 o 
   7  -9   8       57.53       51.45      9.11 o 
  -4  -8   8       12.26       12.35      7.64 o 
  -3  -8   8       11.74       18.53      6.68 o 
  -2  -8   8       19.42       23.01      5.99 o 
  -1  -8   8        0.59        1.69      3.64 o 
   0  -8   8      116.99      114.69      3.50 o 
   1  -8   8        0.14        0.04      2.10 o 
   2  -8   8      212.64      212.74      3.89 o 
   3  -8   8        7.48        9.38      2.69 o 
   4  -8   8       75.22       65.46      3.43 o 
   5  -8   8      147.05      158.45      5.32 o 
   6  -8   8       22.02       20.08      7.52 o 
   7  -8   8       26.88       22.01      7.93 o 
  -5  -7   8       55.15       52.98      8.34 o 
  -4  -7   8       12.95        9.52      4.37 o 
  -3  -7   8      240.94      252.97      5.78 o 
  -2  -7   8        0.05       -2.73      2.81 o 
  -1  -7   8      118.15      104.69      3.23 o 
   0  -7   8       10.11       14.32      1.99 o 
   1  -7   8       34.47       30.54      3.01 o 
   2  -7   8       59.12       60.00      2.19 o 
   3  -7   8       44.16       41.44      2.18 o 
   4  -7   8     1555.34     1572.43     16.44 o 
   5  -7   8       99.40       97.56      4.61 o 
   6  -7   8      188.90      189.87      7.20 o 
   7  -7   8      134.60      127.53     12.34 o 
   8  -7   8      159.47      153.01     10.98 o 
  -6  -6   8        9.76       17.79     14.12 o 
  -5  -6   8       13.92        2.48      8.67 o 
  -4  -6   8        0.01       -3.36      3.00 o 
  -3  -6   8        0.92        2.35      3.01 o 
  -2  -6   8       48.12       42.64      2.34 o 
  -1  -6   8      389.44      397.47      5.88 o 
   0  -6   8       35.44       34.05      2.18 o 
   1  -6   8      143.45      138.32      3.13 o 
   2  -6   8        0.38        0.74      1.55 o 
   3  -6   8       92.35       92.57      2.55 o 
   4  -6   8        3.53        1.99      2.16 o 
   5  -6   8       97.41      112.26      3.86 o 
   6  -6   8       57.19       64.66      5.38 o 
   7  -6   8      138.03      148.13     11.96 o 
   8  -6   8       20.89       11.02      9.36 o 
  -6  -5   8       32.91       38.21      5.13 o 
  -5  -5   8      131.82      135.04      5.81 o 
  -4  -5   8      190.03      177.05      4.16 o 
  -3  -5   8      155.59      141.98      2.88 o 
  -2  -5   8        4.05        1.85      1.76 o 
  -1  -5   8      385.99      415.30      5.23 o 
   0  -5   8        3.70        2.15      1.11 o 
   1  -5   8      705.62      703.04      7.64 o 
   2  -5   8      722.48      738.79      8.14 o 
   3  -5   8       13.82       18.40      1.91 o 
   4  -5   8       16.37       16.11      2.72 o 
   5  -5   8      127.82      109.22      4.02 o 
   6  -5   8      283.79      275.70      8.18 o 
   7  -5   8       77.02       86.09      6.37 o 
   8  -5   8       49.88       44.66      8.79 o 
  -7  -4   8       59.02       73.11     12.10 o 
  -6  -4   8       32.14       45.84      8.29 o 
  -5  -4   8      139.63      139.88      4.23 o 
  -4  -4   8       40.56       29.41      2.22 o 
  -3  -4   8      213.41      209.12      3.41 o 
  -2  -4   8       56.34       58.94      1.52 o 
  -1  -4   8       85.60       87.14      1.69 o 
   0  -4   8       40.98       42.90      1.95 o 
   1  -4   8      386.87      360.19      5.07 o 
   2  -4   8      163.06      163.46      2.78 o 
   3  -4   8      268.18      285.21      4.06 o 
   4  -4   8      481.24      471.63      5.98 o 
   5  -4   8      117.77      122.06      4.12 o 
   6  -4   8       66.04       56.55      4.00 o 
   7  -4   8        1.35       -3.52      4.90 o 
   8  -4   8        0.33      -12.25      8.17 o 
  -7  -3   8        1.01        4.66      5.66 o 
  -6  -3   8       11.85       13.69      2.85 o 
  -5  -3   8      227.46      208.44      3.08 o 
  -4  -3   8       93.88       95.66      2.80 o 
  -3  -3   8       57.31       64.94      1.69 o 
  -2  -3   8       21.23       23.56      1.80 o 
  -1  -3   8      147.65      133.93      1.96 o 
   0  -3   8      482.07      460.78      4.96 o 
   1  -3   8        4.35        0.18      1.01 o 
   2  -3   8        5.33        0.54      1.71 o 
   3  -3   8      195.29      206.66      3.05 o 
   4  -3   8      141.44      142.75      2.87 o 
   5  -3   8        0.06       -1.00      2.73 o 
   6  -3   8       25.74       28.62      3.84 o 
   7  -3   8       21.34       29.00      4.81 o 
   8  -3   8        0.57        3.68      6.40 o 
  -8  -2   8       10.36       -2.27      7.39 o 
  -7  -2   8       17.56       11.54      3.95 o 
  -6  -2   8      248.01      235.65      4.67 o 
  -5  -2   8        1.18        0.49      1.43 o 
  -4  -2   8      607.40      590.11      5.87 o 
  -3  -2   8      443.43      427.05      4.65 o 
  -2  -2   8       61.91       54.75      1.42 o 
  -1  -2   8      856.57      942.69     11.13 o 
   0  -2   8      743.59      723.06      7.13 o 
   1  -2   8      212.69      200.77      2.84 o 
   2  -2   8       29.83       24.17      1.44 o 
   3  -2   8      529.21      515.82      6.43 o 
   4  -2   8        3.62        6.46      3.05 o 
   5  -2   8       96.44      106.53      3.31 o 
   6  -2   8      195.02      192.84      5.74 o 
   7  -2   8       29.97       42.80      7.76 o 
   8  -2   8       41.62       53.34      7.18 o 
  -8  -1   8       24.95       26.01      4.44 o 
  -7  -1   8      200.49      176.00      4.23 o 
  -6  -1   8      162.39      167.41      3.11 o 
  -5  -1   8       66.20       75.51      2.10 o 
  -4  -1   8       19.27       15.61      1.24 o 
  -3  -1   8      315.78      292.22      3.60 o 
  -2  -1   8       60.50       58.08      1.98 o 
  -1  -1   8      105.10       90.17      2.40 o 
   0  -1   8       10.24        5.68      3.17 o 
   1  -1   8      293.92      334.95      3.82 o 
   2  -1   8      482.08      461.72      6.17 o 
   3  -1   8       13.42       15.05      2.30 o 
   4  -1   8      146.36      148.82      3.60 o 
   5  -1   8      159.72      158.47      4.41 o 
   6  -1   8       33.11       30.13      4.30 o 
   7  -1   8        0.66        2.26      4.97 o 
   8  -1   8        2.44        1.09      5.89 o 
  -8   0   8      483.39      502.73      9.23 o 
  -7   0   8       80.03       94.14      2.86 o 
  -6   0   8       68.50       63.36      2.24 o 
  -5   0   8        3.53        2.82      1.90 o 
  -4   0   8     1897.67     1912.73     17.26 o 
  -3   0   8       42.17       49.54      1.25 o 
  -2   0   8      131.60      117.34      3.15 o 
  -1   0   8      600.92      611.62      8.43 o 
   0   0   8      123.44      122.27      4.43 o 
   1   0   8      734.09      747.15      8.55 o 
   2   0   8     1024.20     1036.50     12.47 o 
   3   0   8      806.75      802.15     10.17 o 
   4   0   8        6.33        7.42      2.62 o 
   5   0   8      153.42      161.39      3.98 o 
   6   0   8        0.29        3.72      4.05 o 
   7   0   8       30.62       33.60      5.13 o 
  -9   1   8       35.31       32.11      7.33 o 
  -8   1   8        1.07        3.42      3.12 o 
  -7   1   8        5.06        9.81      2.20 o 
  -6   1   8        4.27        6.09      1.77 o 
  -5   1   8       61.18       61.99      1.74 o 
  -4   1   8      436.69      424.37      4.55 o 
  -3   1   8     1616.27     1642.31     23.43 o 
  -2   1   8      678.28      686.08     10.37 o 
  -1   1   8      131.89      123.72      3.26 o 
   0   1   8      611.10      578.44      6.75 o 
   1   1   8        1.90        2.25      1.14 o 
   2   1   8       72.58       63.24      1.96 o 
   3   1   8      115.70      130.00      3.11 o 
   4   1   8      218.18      226.81      4.60 o 
   5   1   8        1.28        7.68      5.13 o 
   6   1   8       27.37       25.55      4.00 o 
   7   1   8       19.98       21.28      5.29 o 
  -9   2   8        5.46        6.23      7.18 o 
  -8   2   8       34.31       24.47      3.80 o 
  -7   2   8       54.40       48.43      2.38 o 
  -6   2   8      257.83      261.01      3.54 o 
  -5   2   8       58.28       65.28      1.77 o 
  -4   2   8      319.25      316.94      3.90 o 
  -3   2   8       18.47       21.34      1.08 o 
  -2   2   8      134.54      128.42      1.95 o 
  -1   2   8        5.10        6.09      1.26 o 
   0   2   8      145.64      166.78      2.61 o 
   1   2   8      151.55      141.73      2.83 o 
   2   2   8      191.08      185.90      3.54 o 
   3   2   8      874.22      867.46     11.09 o 
   4   2   8      229.24      220.95      4.53 o 
   5   2   8       91.35      109.03      4.45 o 
   6   2   8       55.62       65.75      4.53 o 
   7   2   8       44.26       58.69      6.14 o 
  -9   3   8       22.21       12.33     11.06 o 
  -8   3   8        1.36        2.98      4.45 o 
  -7   3   8       30.93       26.40      2.29 o 
  -6   3   8        1.10       -0.28      1.48 o 
  -5   3   8       30.66       24.51      1.38 o 
  -4   3   8      818.90      789.10      8.23 o 
  -3   3   8       32.25       33.83      1.24 o 
  -2   3   8      140.16      150.07      2.40 o 
  -1   3   8       34.20       27.87      1.32 o 
   0   3   8      173.58      175.56      2.97 o 
   1   3   8       29.39       35.90      2.16 o 
   2   3   8      414.68      419.45      6.26 o 
   3   3   8       42.82       51.15      2.44 o 
   4   3   8       90.20       95.66      3.61 o 
   5   3   8        0.19        1.33      3.17 o 
   6   3   8        4.36       11.74      4.96 o 
  -9   4   8        3.23        0.39      8.31 o 
  -8   4   8       31.18       18.53      6.43 o 
  -7   4   8        0.05       -1.92      3.39 o 
  -6   4   8        9.34       14.22      2.12 o 
  -5   4   8       62.33       61.81      2.26 o 
  -4   4   8       20.56       29.17      2.57 o 
  -3   4   8       38.74       27.76      1.35 o 
  -2   4   8       21.79       25.19      1.46 o 
  -1   4   8       64.74       71.84      2.02 o 
   0   4   8       10.92       21.35      1.79 o 
   1   4   8       46.97       43.96      2.67 o 
   2   4   8        7.44        3.53      3.03 o 
   3   4   8       25.59       29.88      2.65 o 
   4   4   8       36.52       42.75      3.07 o 
   5   4   8        3.83        8.44      3.91 o 
   6   4   8        0.33      -12.26      8.38 o 
  -9   5   8       37.70       55.71      8.18 o 
  -8   5   8       35.14       28.48      6.64 o 
  -7   5   8       75.57       72.61      3.99 o 
  -6   5   8      124.50      125.80      3.48 o 
  -5   5   8        2.71        7.32      2.88 o 
  -4   5   8      175.62      183.65      4.80 o 
  -3   5   8      243.21      225.75      4.82 o 
  -2   5   8      671.16      670.92      7.48 o 
  -1   5   8       11.21       12.37      1.79 o 
   0   5   8       31.56       37.12      2.17 o 
   1   5   8       40.86       42.73      2.36 o 
   2   5   8      240.13      260.38      5.41 o 
   3   5   8        8.90        9.59      3.40 o 
   4   5   8        9.75        6.55      4.87 o 
   5   5   8        6.01        3.57      6.40 o 
  -8   6   8       45.72       58.22      5.92 o 
  -7   6   8      169.94      166.06      5.53 o 
  -6   6   8      129.97      127.58      4.11 o 
  -5   6   8       86.32       69.35      3.27 o 
  -4   6   8       41.01       43.46      2.54 o 
  -3   6   8       37.69       41.46      2.44 o 
  -2   6   8       57.62       54.04      1.95 o 
  -1   6   8       25.21       19.61      1.79 o 
   0   6   8       24.91       29.44      2.33 o 
   1   6   8      233.03      220.75      5.21 o 
   2   6   8      296.71      286.59      6.22 o 
   3   6   8      134.46      142.23      6.62 o 
   4   6   8        0.66       -7.01      4.68 o 
  -8   7   8        3.13       14.52      9.63 o 
  -7   7   8      106.02       91.09      5.13 o 
  -6   7   8        4.23       -0.59      3.34 o 
  -5   7   8       12.47       14.83      3.47 o 
  -4   7   8        4.02        4.14      2.33 o 
  -3   7   8       77.28       74.19      3.04 o 
  -2   7   8       86.29       93.49      2.51 o 
  -1   7   8        9.24       18.57      2.41 o 
   0   7   8       54.60       68.88      2.99 o 
   1   7   8        6.70        7.91      3.02 o 
   2   7   8       69.32       62.79      4.08 o 
   3   7   8        7.61        2.56      5.23 o 
  -7   8   8      127.81      152.53      6.52 o 
  -6   8   8      284.98      271.03      7.95 o 
  -5   8   8      301.67      323.57      9.22 o 
  -4   8   8      143.98      140.52      4.87 o 
  -3   8   8       32.09       31.36      2.67 o 
  -2   8   8      115.32      103.49      2.90 o 
  -1   8   8       50.74       61.31      3.26 o 
   0   8   8       26.08       20.81      3.75 o 
   1   8   8        1.28       -5.22      4.45 o 
   2   8   8        1.71       -2.66      4.59 o 
  -6   9   8        7.38        1.94      7.23 o 
  -5   9   8        1.46        1.14      6.37 o 
  -4   9   8       10.51        7.13      3.39 o 
  -3   9   8        8.99       12.85      5.45 o 
  -2   9   8        0.20        4.07     15.07 o 
  -1   9   8       38.26       44.37      6.36 o 
   0   9   8        9.93        0.15      4.65 o 
   1   9   8        6.24        8.07      5.09 o 
  -5  10   8      119.37      125.05      9.30 o 
  -4  10   8       42.71       34.06      6.26 o 
  -3  10   8      149.41      170.26      9.67 o 
  -2  10   8      147.77      154.25      8.40 o 
   0 -10   9       30.95       34.78      5.75 o 
   1 -10   9       11.64       -3.92      9.73 o 
   2 -10   9      106.96      131.45      5.85 o 
   3 -10   9       47.94       51.72      5.10 o 
   4 -10   9       37.62       20.78      5.36 o 
   5 -10   9        0.09       12.99      6.56 o 
  -2  -9   9        4.19       -5.06      7.31 o 
  -1  -9   9       43.95       51.65     10.31 o 
   0  -9   9       41.90       36.38      4.67 o 
   1  -9   9      291.89      323.76      7.53 o 
   2  -9   9       49.59       55.38      3.71 o 
   3  -9   9      121.32      130.22      4.99 o 
   4  -9   9       58.16       63.68      6.16 o 
   5  -9   9       58.61       55.23      6.11 o 
   6  -9   9       28.44       29.10      6.80 o 
  -3  -8   9        0.53        4.76      4.75 o 
  -2  -8   9       47.05       41.80      4.90 o 
  -1  -8   9       75.71       75.71      4.18 o 
   0  -8   9      187.75      193.30      4.87 o 
   1  -8   9        2.06        2.56      2.62 o 
   2  -8   9       18.55       20.61      2.35 o 
   3  -8   9       95.93       88.32      3.06 o 
   4  -8   9       25.35       29.73      3.71 o 
   5  -8   9        2.36        0.03      3.40 o 
   6  -8   9       42.64       26.36      5.60 o 
   7  -8   9        7.74       -0.92      7.19 o 
  -4  -7   9      171.60      190.65      6.99 o 
  -3  -7   9       59.40       58.32      4.37 o 
  -2  -7   9       89.66       75.81      3.72 o 
  -1  -7   9      219.37      231.12      4.77 o 
   0  -7   9       56.67       48.54      2.35 o 
   1  -7   9        0.22       -1.56      1.53 o 
   2  -7   9        2.77        3.63      1.92 o 
   3  -7   9       31.38       33.20      2.70 o 
   4  -7   9      144.13      148.97      4.22 o 
   5  -7   9       34.48       42.33      3.68 o 
   6  -7   9      468.04      505.82     12.26 o 
   7  -7   9      264.32      250.57      9.33 o 
  -5  -6   9       67.58       74.93     11.11 o 
  -4  -6   9       44.24       42.41      5.67 o 
  -3  -6   9      209.54      194.63      4.91 o 
  -2  -6   9      107.70      123.21      4.18 o 
  -1  -6   9       33.67       28.90      2.11 o 
   0  -6   9      212.20      209.32      2.73 o 
   1  -6   9        5.62        4.15      1.66 o 
   2  -6   9      141.31      130.66      2.90 o 
   3  -6   9       83.78       72.67      2.35 o 
   4  -6   9       67.46       69.57      2.79 o 
   5  -6   9      260.97      249.14      5.69 o 
   6  -6   9       15.70       18.80      5.06 o 
   7  -6   9       73.90       70.85      7.02 o 
  -6  -5   9       11.95        2.21      5.06 o 
  -5  -5   9       16.00        5.93      7.05 o 
  -4  -5   9        2.41        4.58      2.78 o 
  -3  -5   9        0.02       -1.46      2.04 o 
  -2  -5   9      783.48      720.83      7.82 o 
  -1  -5   9      394.38      349.57      3.87 o 
   0  -5   9       46.20       41.23      1.94 o 
   1  -5   9       59.52       67.99      1.93 o 
   2  -5   9      531.21      528.86      6.24 o 
   3  -5   9       18.42       16.14      2.12 o 
   4  -5   9       25.68       25.44      2.27 o 
   5  -5   9       46.67       58.14      3.57 o 
   6  -5   9       17.14       12.24      5.54 o 
   7  -5   9        1.47       15.21      4.70 o 
   8  -5   9       15.19       31.55      7.53 o 
  -6  -4   9       41.58       38.98      7.23 o 
  -5  -4   9       18.79       23.53      2.27 o 
  -4  -4   9       80.92       93.88      2.23 o 
  -3  -4   9       75.37       78.20      1.90 o 
  -2  -4   9      443.63      403.40      4.46 o 
  -1  -4   9        8.91        5.95      1.04 o 
   0  -4   9     1607.34     1609.49     19.43 o 
   1  -4   9        9.34        7.75      1.42 o 
   2  -4   9        5.88        4.87      1.63 o 
   3  -4   9       35.07       30.05      1.89 o 
   4  -4   9      182.17      159.25      3.00 o 
   5  -4   9       70.89       56.76      3.30 o 
   6  -4   9        0.92       -0.38      3.80 o 
   7  -4   9      175.27      192.31      7.82 o 
   8  -4   9       34.91       45.28      7.51 o 
  -7  -3   9       42.29       32.09      7.19 o 
  -6  -3   9       39.79       49.02      3.27 o 
  -5  -3   9       72.75       77.13      2.35 o 
  -4  -3   9        0.43        0.13      1.54 o 
  -3  -3   9        8.67       10.27      1.35 o 
  -2  -3   9      230.69      222.65      4.14 o 
  -1  -3   9        0.32        0.51      1.14 o 
   0  -3   9      316.09      309.17      3.97 o 
   1  -3   9       43.44       48.87      1.70 o 
   2  -3   9      405.08      401.24      4.98 o 
   3  -3   9       62.06       59.30      2.10 o 
   4  -3   9       16.49        8.71      2.21 o 
   5  -3   9       33.87       33.80      2.29 o 
   6  -3   9       54.25       52.57      3.23 o 
   7  -3   9      266.00      273.79      8.95 o 
   8  -3   9        0.56        0.56      6.50 o 
  -7  -2   9       83.91       77.21      5.93 o 
  -6  -2   9        3.95        4.74      2.16 o 
  -5  -2   9       92.46      104.21      2.22 o 
  -4  -2   9      392.61      404.35      4.67 o 
  -3  -2   9      109.10      107.20      2.14 o 
  -2  -2   9       85.15       89.57      2.55 o 
  -1  -2   9       32.29       30.12      2.05 o 
   0  -2   9      808.07      807.90     11.23 o 
   1  -2   9       39.92       33.95      1.33 o 
   2  -2   9      759.83      716.42      7.78 o 
   3  -2   9       42.49       41.00      1.88 o 
   4  -2   9        4.70        1.29      2.17 o 
   5  -2   9       37.64       32.15      3.84 o 
   6  -2   9        6.18       12.60      6.03 o 
   7  -2   9       23.69        5.76      5.69 o 
  -8  -1   9      102.59      115.32      5.34 o 
  -7  -1   9        6.25        4.82      2.81 o 
  -6  -1   9       25.53       20.04      1.97 o 
  -5  -1   9      875.13      840.34      8.45 o 
  -4  -1   9      169.07      166.43      2.67 o 
  -3  -1   9      940.30      929.25      9.13 o 
  -2  -1   9        3.01        1.10      1.51 o 
  -1  -1   9        9.05       -0.62      2.15 o 
   0  -1   9        3.78        7.59      3.96 o 
   1  -1   9       90.39       92.77      1.83 o 
   2  -1   9       15.93       11.96      1.57 o 
   3  -1   9      370.54      363.39      5.50 o 
   4  -1   9       49.72       47.95      2.48 o 
   5  -1   9        2.48        5.42      2.38 o 
   6  -1   9       17.44       20.05      3.97 o 
   7  -1   9        7.45        5.27      5.89 o 
  -8   0   9       41.06       29.86      4.27 o 
  -7   0   9      168.39      163.20      5.38 o 
  -6   0   9       25.18       25.93      1.82 o 
  -5   0   9        1.13        2.53      1.48 o 
  -4   0   9      498.99      493.66      5.28 o 
  -3   0   9       33.45       32.25      1.98 o 
  -2   0   9     1277.74     1268.80     18.02 o 
  -1   0   9      336.47      386.06      6.12 o 
   0   0   9        8.07        1.63      2.39 o 
   1   0   9      133.41      135.45      2.51 o 
   2   0   9       59.06       66.17      2.13 o 
   3   0   9       64.65       63.60      2.56 o 
   4   0   9      239.17      237.18      4.64 o 
   5   0   9       10.38       10.40      2.99 o 
   6   0   9        3.91        0.11      4.41 o 
   7   0   9       32.53       26.96      6.80 o 
  -8   1   9        0.45        5.01      3.56 o 
  -7   1   9      160.76      160.35      3.68 o 
  -6   1   9       57.82       49.62      1.92 o 
  -5   1   9       36.81       33.02      1.43 o 
  -4   1   9      167.05      186.71      3.48 o 
  -3   1   9      148.77      143.66      3.80 o 
  -2   1   9        3.12        6.20      2.00 o 
  -1   1   9     1123.34     1083.43     15.78 o 
   0   1   9     1619.59     1766.49     36.32 o 
   1   1   9      229.85      240.46      3.73 o 
   2   1   9      137.67      135.43      3.32 o 
   3   1   9       30.25       33.20      2.53 o 
   4   1   9       74.50       74.90      3.01 o 
   5   1   9      153.44      159.25      4.96 o 
   6   1   9        7.49        6.86      5.71 o 
   7   1   9       12.40       11.17      5.83 o 
  -8   2   9        6.37        2.18      9.13 o 
  -7   2   9       60.90       60.27      2.95 o 
  -6   2   9        3.17        1.65      1.42 o 
  -5   2   9      230.30      215.93      3.39 o 
  -4   2   9      110.05      111.93      2.99 o 
  -3   2   9       88.66       94.81      1.62 o 
  -2   2   9       28.97       21.61      2.94 o 
  -1   2   9       16.75       14.22      1.31 o 
   0   2   9      358.13      379.76      5.23 o 
   1   2   9      101.73      108.24      2.54 o 
   2   2   9      916.41      934.70     11.56 o 
   3   2   9       49.19       52.88      2.83 o 
   4   2   9       43.60       51.18      3.26 o 
   5   2   9        0.02        7.00      2.84 o 
   6   2   9        6.52       -3.19      5.18 o 
  -8   3   9      100.41       99.96      6.71 o 
  -7   3   9       33.35       36.15      2.33 o 
  -6   3   9       27.03       31.46      2.37 o 
  -5   3   9      388.03      388.29      4.76 o 
  -4   3   9       13.00       14.32      1.22 o 
  -3   3   9      262.22      251.69      3.78 o 
  -2   3   9       67.74       53.56      1.79 o 
  -1   3   9      232.73      261.73      3.66 o 
   0   3   9       10.43       11.97      2.37 o 
   1   3   9      458.08      450.35      6.94 o 
   2   3   9      131.01      122.80      3.51 o 
   3   3   9      179.07      173.78      4.55 o 
   4   3   9       68.20       63.92      3.65 o 
   5   3   9      148.78      151.31      4.85 o 
   6   3   9      177.14      190.26      7.18 o 
  -8   4   9       82.02       78.64      7.37 o 
  -7   4   9       11.68       11.64      5.14 o 
  -6   4   9       47.52       57.69      2.55 o 
  -5   4   9        3.72        3.98      1.72 o 
  -4   4   9      181.58      158.89      3.20 o 
  -3   4   9      168.39      148.40      2.59 o 
  -2   4   9      195.44      203.26      3.07 o 
  -1   4   9       31.40       43.57      1.89 o 
   0   4   9       15.31       20.78      1.75 o 
   1   4   9      171.26      169.90      3.78 o 
   2   4   9      285.60      269.79      6.10 o 
   3   4   9       31.43       32.45      3.58 o 
   4   4   9        0.12        1.11      3.02 o 
   5   4   9        8.03       11.40      5.52 o 
  -8   5   9       76.88       79.66      5.99 o 
  -7   5   9       49.93       39.16      4.15 o 
  -6   5   9      290.99      289.47      5.23 o 
  -5   5   9       33.18       40.93      2.71 o 
  -4   5   9       42.02       37.03      2.26 o 
  -3   5   9        2.20        5.18      1.86 o 
  -2   5   9        3.38        8.28      1.19 o 
  -1   5   9      208.07      199.34      3.30 o 
   0   5   9      271.18      265.11      4.35 o 
   1   5   9      209.45      215.15      3.99 o 
   2   5   9       15.41       26.15      2.73 o 
   3   5   9       23.60       18.04      4.28 o 
   4   5   9       65.50       55.31      6.26 o 
  -8   6   9       40.99       41.36      5.66 o 
  -7   6   9        3.09        5.55      4.93 o 
  -6   6   9      536.36      526.30      9.65 o 
  -5   6   9      168.54      156.52      4.31 o 
  -4   6   9      301.22      302.99      6.43 o 
  -3   6   9        1.56        1.70      2.16 o 
  -2   6   9       21.06       20.60      1.81 o 
  -1   6   9        0.58        2.46      1.70 o 
   0   6   9       11.01       12.83      2.42 o 
   1   6   9        9.99        9.46      2.49 o 
   2   6   9       24.68       22.08      4.33 o 
   3   6   9       88.47      108.58      7.44 o 
   4   6   9      122.02      117.21      9.46 o 
  -7   7   9       72.91       60.13      5.36 o 
  -6   7   9      200.75      200.63      8.43 o 
  -5   7   9        0.07       -1.99      3.60 o 
  -4   7   9        5.94       10.57      3.38 o 
  -3   7   9        9.23       16.88      2.30 o 
  -2   7   9        0.01       -2.01      2.07 o 
  -1   7   9        3.63        4.22      2.87 o 
   0   7   9       44.32       42.64      4.44 o 
   1   7   9        5.49        3.56      4.04 o 
   2   7   9       49.89       58.64      5.86 o 
   3   7   9        9.68       17.64      6.34 o 
  -7   8   9       45.10       43.26      5.87 o 
  -6   8   9      164.53      149.80      8.54 o 
  -5   8   9      128.95      134.19     16.21 o 
  -4   8   9      191.85      205.90      8.28 o 
  -3   8   9       32.34       26.94      3.55 o 
  -2   8   9      178.06      183.48      4.96 o 
  -1   8   9       51.95       58.82      3.75 o 
   0   8   9       17.91       21.68      5.24 o 
   1   8   9      105.18      124.95     14.60 o 
  -5   9   9       26.72       35.65      6.53 o 
  -4   9   9       24.40       12.63      5.06 o 
  -3   9   9        6.61        2.12      6.77 o 
  -2   9   9        3.22        0.03      5.19 o 
  -1   9   9       12.36       24.11      7.24 o 
   0   9   9        7.74       -0.94      6.75 o 
   1 -10  10        8.82       12.39      6.73 o 
   2 -10  10       12.07       21.40      6.49 o 
   3 -10  10      140.46      128.49      8.14 o 
   4 -10  10        2.53        1.30      7.65 o 
  -1  -9  10        9.11        5.34      6.10 o 
   0  -9  10      251.43      275.07     10.81 o 
   1  -9  10       39.62       44.45      5.32 o 
   2  -9  10       11.01       13.41     11.55 o 
   3  -9  10       27.31       36.25      5.24 o 
   4  -9  10        7.12        6.40      9.38 o 
   5  -9  10        3.12       -4.81      6.90 o 
  -3  -8  10       15.88       17.74      5.96 o 
  -2  -8  10       38.86       39.91      4.69 o 
  -1  -8  10       12.95        8.05      4.99 o 
   0  -8  10       19.97       20.82      3.59 o 
   1  -8  10       90.96       96.11      4.34 o 
   2  -8  10      492.73      526.84     11.56 o 
   3  -8  10       22.48       23.53      3.46 o 
   4  -8  10       26.48       30.32      3.96 o 
   5  -8  10        0.03       -5.19      5.18 o 
   6  -8  10       26.98       10.87      5.52 o 
  -4  -7  10       15.73       20.17      8.01 o 
  -3  -7  10       12.38       11.20      5.46 o 
  -2  -7  10      115.42      106.95      4.59 o 
  -1  -7  10        4.59        4.98      3.20 o 
   0  -7  10       98.34       95.27      3.12 o 
   1  -7  10        0.76        0.83      1.80 o 
   2  -7  10      411.04      408.05      6.38 o 
   3  -7  10       47.27       50.19      3.77 o 
   4  -7  10        0.15       -1.49      3.60 o 
   5  -7  10        6.43        2.70      3.97 o 
   6  -7  10        2.74        8.10      4.54 o 
   7  -7  10        4.61        6.40      9.06 o 
  -5  -6  10       38.38       33.74      6.04 o 
  -4  -6  10       24.26       12.98      5.72 o 
  -3  -6  10      310.37      316.19      6.95 o 
  -2  -6  10        7.34        4.03      2.43 o 
  -1  -6  10       14.95       11.00      1.92 o 
   0  -6  10        2.80        1.52      1.17 o 
   1  -6  10       86.32       90.92      2.41 o 
   2  -6  10       25.71       26.43      2.11 o 
   3  -6  10       15.21       11.81      2.08 o 
   4  -6  10      154.76      169.59      4.68 o 
   5  -6  10        2.10        3.06      3.37 o 
   6  -6  10       75.07       81.63      5.90 o 
   7  -6  10       56.03       55.84      7.83 o 
  -6  -5  10        4.39       -1.74      6.22 o 
  -5  -5  10       66.72       63.78      6.18 o 
  -4  -5  10      121.22      116.00      6.38 o 
  -3  -5  10      144.15      116.01      3.01 o 
  -2  -5  10       15.50       18.76      1.80 o 
  -1  -5  10       66.56       64.02      1.70 o 
   0  -5  10      300.37      280.70      3.41 o 
   1  -5  10      143.27      149.17      2.87 o 
   2  -5  10        0.23        1.89      1.51 o 
   3  -5  10       79.82       75.80      3.34 o 
   4  -5  10      350.09      310.09      6.34 o 
   5  -5  10       26.80       26.99      3.86 o 
   6  -5  10       28.59       38.85      7.97 o 
   7  -5  10        0.23        0.16      7.13 o 
  -6  -4  10        0.09       -1.73      9.38 o 
  -5  -4  10       33.79       36.57      4.39 o 
  -4  -4  10       45.52       44.12      2.03 o 
  -3  -4  10       88.93       76.98      1.92 o 
  -2  -4  10       38.54       35.48      1.62 o 
  -1  -4  10      159.67      134.78      2.75 o 
   0  -4  10      599.23      544.12      7.20 o 
   1  -4  10       64.75       62.08      2.00 o 
   2  -4  10       10.79       11.96      1.57 o 
   3  -4  10        6.16        8.82      1.84 o 
   4  -4  10        8.28        6.81      2.47 o 
   5  -4  10       15.01       21.81      3.05 o 
   6  -4  10      104.08      107.72      6.23 o 
   7  -4  10        1.94        3.89      5.98 o 
  -7  -3  10        7.77       10.74     10.10 o 
  -6  -3  10       11.75       18.10      6.46 o 
  -5  -3  10       27.24       23.57      2.08 o 
  -4  -3  10       23.49       24.34      1.66 o 
  -3  -3  10       52.35       51.82      1.67 o 
  -2  -3  10      600.49      576.60      6.96 o 
  -1  -3  10      317.66      310.78      5.51 o 
   0  -3  10      520.25      521.72      5.55 o 
   1  -3  10      683.21      666.14      8.43 o 
   2  -3  10       21.60       24.87      1.65 o 
   3  -3  10       40.24       35.79      1.85 o 
   4  -3  10       13.90        4.15      2.09 o 
   5  -3  10      297.97      311.90      6.05 o 
   6  -3  10        0.70       -2.28      3.27 o 
   7  -3  10       33.05       30.28      7.45 o 
  -7  -2  10        0.66        2.81      5.42 o 
  -6  -2  10        1.89        1.76      2.71 o 
  -5  -2  10      135.74      131.85      2.74 o 
  -4  -2  10        4.70        4.75      1.44 o 
  -3  -2  10      593.98      580.91      6.73 o 
  -2  -2  10      347.13      344.27      5.37 o 
  -1  -2  10       32.04       34.23      2.32 o 
   0  -2  10      266.80      258.15      5.35 o 
   1  -2  10      242.10      239.86      3.16 o 
   2  -2  10      181.98      172.55      2.95 o 
   3  -2  10        9.05        1.19      1.72 o 
   4  -2  10        2.24        2.32      2.21 o 
   5  -2  10       21.82       25.90      2.99 o 
   6  -2  10        1.86       -0.77      3.13 o 
   7  -2  10        0.16        0.85      5.99 o 
  -7  -1  10        8.59       11.23      5.01 o 
  -6  -1  10       52.60       50.05      2.47 o 
  -5  -1  10      358.57      361.19      4.67 o 
  -4  -1  10        0.81        1.18      1.26 o 
  -3  -1  10      705.36      692.51     10.46 o 
  -2  -1  10     1834.11     1928.86     23.93 o 
  -1  -1  10      609.95      605.58      8.84 o 
   0  -1  10      222.53      221.88      4.71 o 
   1  -1  10       74.10       67.17      1.61 o 
   2  -1  10        2.15        4.43      1.43 o 
   3  -1  10      648.94      617.80      8.30 o 
   4  -1  10       18.85       23.23      2.72 o 
   5  -1  10       18.42       18.15      3.97 o 
   6  -1  10        5.09        1.34      4.67 o 
   7  -1  10        1.61        6.16      5.46 o 
  -8   0  10        1.86       -2.09      4.87 o 
  -7   0  10       10.91        9.91      3.14 o 
  -6   0  10       64.19       60.09      2.39 o 
  -5   0  10        3.27       -0.01      1.36 o 
  -4   0  10        3.53        2.50      0.94 o 
  -3   0  10       96.36       85.15      4.56 o 
  -2   0  10      580.69      573.62      8.54 o 
  -1   0  10        4.03        1.92      2.00 o 
   0   0  10      415.40      437.27      7.16 o 
   1   0  10      804.42      788.20     13.96 o 
   2   0  10        0.06       -0.26      1.56 o 
   3   0  10        6.22        5.00      2.07 o 
   4   0  10        4.27        1.97      2.39 o 
   5   0  10       64.16       68.51      6.07 o 
   6   0  10        0.05       -1.48      5.22 o 
   7   0  10        2.54       -4.16     14.24 o 
  -8   1  10       68.33       71.22      9.00 o 
  -7   1  10       42.68       46.25      3.31 o 
  -6   1  10      201.32      197.30      4.10 o 
  -5   1  10       50.82       49.45      2.02 o 
  -4   1  10      219.90      223.28      5.13 o 
  -3   1  10        0.34       -0.27      2.29 o 
  -2   1  10        2.37        2.75      1.80 o 
  -1   1  10        0.19        2.39      3.34 o 
   0   1  10      241.18      243.17      5.60 o 
   1   1  10      202.77      183.94      3.47 o 
   2   1  10      461.52      427.93      6.07 o 
   3   1  10      157.07      170.22      3.80 o 
   4   1  10      152.27      139.48      4.03 o 
   5   1  10      133.80      128.18      6.17 o 
   6   1  10       21.05        7.41      5.77 o 
  -8   2  10        0.74       -0.41      6.87 o 
  -7   2  10        1.02        1.46      2.75 o 
  -6   2  10       20.52       20.72      2.33 o 
  -5   2  10       25.68       24.40      2.40 o 
  -4   2  10       14.02       16.87      1.94 o 
  -3   2  10        3.70        5.79      3.79 o 
  -2   2  10      694.47      745.80     11.76 o 
  -1   2  10       47.45       52.58      4.85 o 
   0   2  10       51.99       47.06      4.69 o 
   1   2  10       35.44       38.23      1.80 o 
   2   2  10        0.55       -2.52      2.09 o 
   3   2  10       32.06       35.54      2.52 o 
   4   2  10       52.82       63.35      3.63 o 
   5   2  10        8.61       13.73      4.57 o 
   6   2  10        8.44       11.94      6.80 o 
  -8   3  10       19.17       22.06      7.24 o 
  -7   3  10        0.55        3.86      3.60 o 
  -6   3  10      173.38      176.90      4.11 o 
  -5   3  10        8.76       12.02      1.49 o 
  -4   3  10        7.00       14.20      1.38 o 
  -3   3  10       48.90       42.03      2.01 o 
  -2   3  10      514.41      536.10     10.07 o 
  -1   3  10        7.06        5.38      1.30 o 
   0   3  10        0.36       -0.68      1.04 o 
   1   3  10        8.64        9.69      3.36 o 
   2   3  10      144.11      152.60      4.03 o 
   3   3  10        0.00       -1.15      2.67 o 
   4   3  10        2.98        5.57      4.90 o 
   5   3  10        4.05        4.27      4.99 o 
  -8   4  10        0.10       -2.19      5.15 o 
  -7   4  10      116.71      110.57      6.30 o 
  -6   4  10       31.00       29.95      3.01 o 
  -5   4  10        8.42       11.29      2.01 o 
  -4   4  10        0.05       -0.68      2.74 o 
  -3   4  10        2.48        6.98      1.62 o 
  -2   4  10      259.12      231.05      3.30 o 
  -1   4  10      194.17      169.35      3.99 o 
   0   4  10      385.42      406.78      5.55 o 
   1   4  10      549.32      559.19      7.85 o 
   2   4  10        2.26        0.37      3.06 o 
   3   4  10       47.06       41.56      4.47 o 
   4   4  10      139.33      157.50      5.87 o 
   5   4  10        6.67       14.25      6.36 o 
  -8   5  10        1.55        1.77      5.06 o 
  -7   5  10       13.96        7.22      5.70 o 
  -6   5  10       68.75       70.79      3.82 o 
  -5   5  10        7.09       10.79      2.45 o 
  -4   5  10      215.21      189.93      4.82 o 
  -3   5  10       16.04       15.37      1.21 o 
  -2   5  10        8.93        6.24      1.31 o 
  -1   5  10      194.55      186.63      3.57 o 
   0   5  10       74.27       54.32      2.50 o 
   1   5  10       38.66       38.74      4.11 o 
   2   5  10      104.44       97.38      4.71 o 
   3   5  10       23.81       35.54      5.59 o 
   4   5  10        8.28        5.93      7.51 o 
  -7   6  10        5.18        8.97      4.85 o 
  -6   6  10       15.53        5.63      6.76 o 
  -5   6  10       86.42       90.31      4.56 o 
  -4   6  10       97.08      105.82      4.11 o 
  -3   6  10      130.77      125.89      3.15 o 
  -2   6  10      183.93      169.79      3.26 o 
  -1   6  10      101.02      105.06      2.78 o 
   0   6  10       57.91       58.97      3.40 o 
   1   6  10       16.42       12.25      3.30 o 
   2   6  10        0.67       -3.09      4.23 o 
   3   6  10       20.28       13.43      9.40 o 
  -7   7  10       53.72       63.69      7.14 o 
  -6   7  10       21.45       17.23      6.09 o 
  -5   7  10       21.27       27.27      5.48 o 
  -4   7  10        2.74        2.48      4.11 o 
  -3   7  10       29.11       34.67      3.82 o 
  -2   7  10       15.38       15.40      2.09 o 
  -1   7  10        0.63       -0.05      2.68 o 
   0   7  10       29.38       29.79      3.97 o 
   1   7  10        6.98       15.96      6.63 o 
   2   7  10        4.35        4.03      6.57 o 
  -6   8  10        0.02       -3.98      8.11 o 
  -5   8  10       20.57       15.53      6.61 o 
  -4   8  10       94.08       87.11      5.60 o 
  -3   8  10       21.75       32.33      3.99 o 
  -2   8  10       25.02       23.53      9.12 o 
  -1   8  10       57.52       32.85      6.74 o 
   0   8  10       17.11       17.41      7.46 o 
  -4   9  10      206.39      225.07     16.56 o 
  -3   9  10      308.65      333.56     11.76 o 
  -2   9  10       21.72       25.58      7.74 o 
  -1  -9  11        9.64        7.53      9.50 o 
   0  -9  11        0.01       -1.00      9.60 o 
   1  -9  11       26.75       30.66      7.80 o 
   2  -9  11       37.74       39.18      6.14 o 
   3  -9  11       92.39       88.89      7.75 o 
   4  -9  11       54.34       52.73     10.38 o 
  -2  -8  11       80.57      100.30      6.26 o 
  -1  -8  11        0.60        1.91      4.77 o 
   0  -8  11      121.27      130.97      7.02 o 
   1  -8  11      119.57      110.55      6.56 o 
   2  -8  11        0.01        2.93      6.00 o 
   3  -8  11       86.60      100.69      7.05 o 
   4  -8  11      227.42      262.52     12.55 o 
   5  -8  11      215.45      234.69     10.86 o 
  -3  -7  11        6.19       11.84      5.04 o 
  -2  -7  11        0.64        8.68      4.16 o 
  -1  -7  11       11.68       15.68      6.43 o 
   0  -7  11      138.10      141.01      4.79 o 
   1  -7  11       61.90       70.76      3.33 o 
   2  -7  11        0.26        1.02      2.89 o 
   3  -7  11        0.01       -2.14      3.07 o 
   4  -7  11       63.71       68.88      5.08 o 
   5  -7  11       15.38        9.14      5.69 o 
   6  -7  11        6.89        4.70     11.66 o 
  -4  -6  11      108.21      119.91      7.93 o 
  -3  -6  11       82.17       88.74      4.75 o 
  -2  -6  11      116.29      105.06      4.20 o 
  -1  -6  11      341.53      322.28      8.90 o 
   0  -6  11      445.58      421.98      5.67 o 
   1  -6  11       43.48       41.80      2.26 o 
   2  -6  11       54.04       50.27      2.45 o 
   3  -6  11      313.98      318.23      8.64 o 
   4  -6  11        0.00        0.07      3.76 o 
   5  -6  11        1.89       -2.88      4.16 o 
   6  -6  11        0.02        1.88      6.69 o 
  -5  -5  11       25.20       39.14      4.71 o 
  -4  -5  11        0.60        0.25      3.81 o 
  -3  -5  11        7.76        7.88      2.66 o 
  -2  -5  11      228.66      218.45      3.35 o 
  -1  -5  11       18.26       12.67      1.39 o 
   0  -5  11       47.30       45.21      1.64 o 
   1  -5  11        2.00        2.07      1.42 o 
   2  -5  11       47.17       47.72      3.02 o 
   3  -5  11        2.91        0.95      2.23 o 
   4  -5  11        0.59       -0.83      2.57 o 
   5  -5  11       92.10       94.99      5.41 o 
   6  -5  11       46.86       16.99      8.66 o 
   7  -5  11        0.42        0.85      7.85 o 
  -6  -4  11       96.74      106.16      7.12 o 
  -5  -4  11       10.53       22.34      4.60 o 
  -4  -4  11      289.40      276.22      6.98 o 
  -3  -4  11        0.67        0.90      2.03 o 
  -2  -4  11       30.61       40.96      1.61 o 
  -1  -4  11        0.95       -0.68      1.31 o 
   0  -4  11       57.80       53.83      2.11 o 
   1  -4  11      533.94      494.44      8.21 o 
   2  -4  11      245.73      229.37      3.50 o 
   3  -4  11       82.70       79.22      2.61 o 
   4  -4  11       90.14       83.78      3.20 o 
   5  -4  11      168.28      173.63      5.01 o 
   6  -4  11        6.51       11.06     12.20 o 
   7  -4  11        0.02       -1.45      8.56 o 
  -6  -3  11       60.39       57.87      4.64 o 
  -5  -3  11        1.84        3.40      2.58 o 
  -4  -3  11        9.36        8.67      2.68 o 
  -3  -3  11       74.55       76.03      1.84 o 
  -2  -3  11      216.71      216.37      4.56 o 
  -1  -3  11       45.14       39.07      2.72 o 
   0  -3  11       48.03       46.83      3.44 o 
   1  -3  11      175.83      170.37      2.88 o 
   2  -3  11       58.15       57.93      1.83 o 
   3  -3  11       30.20       22.61      2.16 o 
   4  -3  11        1.26        3.73      2.11 o 
   5  -3  11       46.28       46.45      3.29 o 
   6  -3  11        1.56        2.71      6.62 o 
   7  -3  11        1.71       -1.62      6.83 o 
  -7  -2  11       27.98       24.08      5.20 o 
  -6  -2  11       42.32       52.38      3.69 o 
  -5  -2  11       31.73       36.98      2.30 o 
  -4  -2  11        1.03        0.09      1.29 o 
  -3  -2  11      120.03      110.94      3.40 o 
  -2  -2  11      262.82      275.27      7.23 o 
  -1  -2  11        8.73        6.58      3.45 o 
   0  -2  11      444.69      442.70      7.57 o 
   1  -2  11      331.51      319.01      7.90 o 
   2  -2  11        2.56        3.34      1.74 o 
   3  -2  11        7.19       11.12      2.89 o 
   4  -2  11        5.81        3.30      2.17 o 
   5  -2  11       58.87       64.68      3.84 o 
   6  -2  11       87.91      105.48     10.01 o 
  -7  -1  11      104.97       91.07      4.60 o 
  -6  -1  11       28.25       17.33      2.47 o 
  -5  -1  11      109.81      115.59      2.96 o 
  -4  -1  11       45.39       44.11      3.13 o 
  -3  -1  11       99.67       90.86      3.46 o 
  -2  -1  11      171.76      183.35      4.35 o 
  -1  -1  11      256.99      260.04      5.00 o 
   0  -1  11     1012.11     1043.86     14.43 o 
   1  -1  11        0.17       -2.29      3.44 o 
   2  -1  11       79.61       73.75      2.01 o 
   3  -1  11       38.85       39.41      2.24 o 
   4  -1  11        0.84        4.71      2.78 o 
   5  -1  11        4.49       11.13      4.48 o 
   6  -1  11      101.82      118.80      7.46 o 
  -7   0  11       28.80       33.21      3.88 o 
  -6   0  11       14.68       13.52      2.22 o 
  -5   0  11       92.37       85.59      1.95 o 
  -4   0  11       59.04       53.97      3.23 o 
  -3   0  11      162.11      147.41      4.41 o 
  -2   0  11       52.95       56.96      2.98 o 
  -1   0  11      427.99      457.34      7.47 o 
   0   0  11      104.69      100.66      3.71 o 
   1   0  11      331.39      336.01      8.34 o 
   2   0  11      155.16      142.25      3.09 o 
   3   0  11      231.93      232.81      4.38 o 
   4   0  11        0.08        4.31      2.80 o 
   5   0  11        2.84        2.35      4.76 o 
   6   0  11        7.02        6.06      7.23 o 
  -7   1  11       29.09       30.89      3.58 o 
  -6   1  11        0.06        0.59      1.88 o 
  -5   1  11      441.65      420.13      8.18 o 
  -4   1  11       95.33      102.67      3.72 o 
  -3   1  11       89.55       84.98      4.13 o 
  -2   1  11       95.05      101.67      3.34 o 
  -1   1  11       36.92       29.87      3.75 o 
   0   1  11       27.05       29.07      3.20 o 
   1   1  11        1.16       -0.32      1.78 o 
   2   1  11      262.48      288.49      5.01 o 
   3   1  11       51.93       53.72      2.55 o 
   4   1  11        0.16       -4.68      3.68 o 
   5   1  11        0.33        3.73     14.20 o 
   6   1  11       56.63       68.87     10.11 o 
  -8   2  11       44.23       44.45      6.51 o 
  -7   2  11       79.59       73.99      5.40 o 
  -6   2  11       31.89       36.60      2.68 o 
  -5   2  11        7.55        7.39      1.75 o 
  -4   2  11       14.40        2.23      3.90 o 
  -3   2  11      234.36      235.22      6.20 o 
  -2   2  11       27.93       25.37      3.60 o 
  -1   2  11      128.59      126.91      4.27 o 
   0   2  11      103.13       96.18      1.88 o 
   1   2  11       15.71       19.24      2.78 o 
   2   2  11      159.46      139.92      4.38 o 
   3   2  11      350.65      361.98      6.14 o 
   4   2  11       11.50       14.03      4.31 o 
   5   2  11       34.00       31.60      6.65 o 
  -7   3  11       19.84       19.23      7.82 o 
  -6   3  11        5.78        6.27      2.62 o 
  -5   3  11      119.17      106.13      3.48 o 
  -4   3  11        3.05        1.02      2.40 o 
  -3   3  11       21.10       31.41      2.64 o 
  -2   3  11        0.43        1.26      2.59 o 
  -1   3  11       43.15       46.67      1.39 o 
   0   3  11       69.83       69.62      2.16 o 
   1   3  11       10.03       11.59      2.54 o 
   2   3  11      229.95      234.59      5.24 o 
   3   3  11      113.67      124.26      5.65 o 
   4   3  11        5.17       -8.00      6.01 o 
   5   3  11       47.26       65.53      9.70 o 
  -7   4  11      161.70      160.04      6.09 o 
  -6   4  11       20.24       24.52      5.80 o 
  -5   4  11      115.56       96.96      3.50 o 
  -4   4  11      283.64      278.08      4.96 o 
  -3   4  11       34.25       43.75      1.59 o 
  -2   4  11        0.88        2.58      2.02 o 
  -1   4  11      219.44      248.94      4.54 o 
   0   4  11      335.31      312.00      5.52 o 
   1   4  11       74.19       62.56      2.87 o 
   2   4  11      152.50      149.97      6.78 o 
   3   4  11       14.85        1.38      5.98 o 
   4   4  11        0.89        1.67      6.01 o 
  -7   5  11        6.04        1.91      6.47 o 
  -6   5  11       94.27       91.52      6.44 o 
  -5   5  11       13.22       11.06      2.73 o 
  -4   5  11        2.80        3.39      2.66 o 
  -3   5  11        6.42        5.05      1.25 o 
  -2   5  11       41.39       25.04      1.78 o 
  -1   5  11      119.07      127.12      4.68 o 
   0   5  11       22.13       24.72      4.44 o 
   1   5  11      220.34      222.32      5.19 o 
   2   5  11        0.40        3.45      4.43 o 
   3   5  11        7.28       -1.98      6.42 o 
  -7   6  11       59.06       74.38      5.36 o 
  -6   6  11       86.78       82.12     11.65 o 
  -5   6  11       64.51       59.16      5.24 o 
  -4   6  11       54.74       41.35      3.79 o 
  -3   6  11       11.40        2.41      2.76 o 
  -2   6  11       48.73       54.36      2.80 o 
  -1   6  11       44.82       47.61      2.96 o 
   0   6  11      103.43       81.46      4.32 o 
   1   6  11       62.19       70.34     10.58 o 
   2   6  11       64.10       60.76      5.74 o 
  -6   7  11       42.93       44.57      5.46 o 
  -5   7  11       46.77       39.11      6.65 o 
  -4   7  11      175.46      184.01     10.70 o 
  -3   7  11       57.78       59.47      6.02 o 
  -2   7  11        7.60       11.29      5.95 o 
  -1   7  11        2.23       -5.69      6.17 o 
   0   7  11        0.63       -1.49      7.05 o 
   1   7  11       37.29       50.90      9.19 o 
  -5   8  11        0.37       -8.78      8.76 o 
  -4   8  11       11.90        7.46     15.86 o 
  -3   8  11       12.91       12.35      6.77 o 
  -2   8  11       34.71       38.21      6.91 o 
  -1   8  11       17.69       13.29      7.41 o 
   1  -9  12        5.97        6.16      5.57 o 
   2  -9  12        5.43        0.37      5.70 o 
  -1  -8  12       37.41       41.25      6.82 o 
   0  -8  12      165.84      169.06     10.50 o 
   1  -8  12       38.69       47.78      5.77 o 
   2  -8  12        2.81       -0.27      5.08 o 
   3  -8  12       31.26       35.75      9.78 o 
   4  -8  12       21.28       26.01      8.94 o 
  -3  -7  12       76.05       94.56      5.93 o 
  -2  -7  12       79.65       87.77      7.62 o 
  -1  -7  12       48.65       37.90      4.00 o 
   0  -7  12        0.23        6.22      4.83 o 
   1  -7  12       33.60       28.49      4.39 o 
   2  -7  12       38.29       45.48      6.30 o 
   3  -7  12       15.79       13.16      5.06 o 
   4  -7  12        7.54       25.08     14.08 o 
   5  -7  12        0.02        7.71      6.40 o 
  -4  -6  12       21.32       20.61      4.72 o 
  -3  -6  12        7.80        8.99     11.25 o 
  -2  -6  12        0.54        0.15      3.59 o 
  -1  -6  12       90.38       89.77      3.85 o 
   0  -6  12      127.73      117.25      3.45 o 
   1  -6  12        2.53        5.83      2.49 o 
   2  -6  12      315.21      314.33      6.57 o 
   3  -6  12        2.80        8.43      3.67 o 
   4  -6  12        1.10       -0.01      4.48 o 
   5  -6  12       10.07       11.15      8.65 o 
   6  -6  12       41.50       52.66      8.55 o 
  -4  -5  12       47.57       44.33      4.12 o 
  -3  -5  12      115.20      123.37      5.55 o 
  -2  -5  12       10.36        7.69      1.61 o 
  -1  -5  12      113.96       97.27      4.04 o 
   0  -5  12       24.47       17.67      2.22 o 
   1  -5  12      362.66      340.44      5.06 o 
   2  -5  12       14.22       10.24      2.03 o 
   3  -5  12       37.69       26.98      4.40 o 
   4  -5  12        9.36       15.59     10.05 o 
   5  -5  12        5.29        2.88      6.87 o 
   6  -5  12       13.34       13.02     12.52 o 
  -5  -4  12        5.67        6.81      3.54 o 
  -4  -4  12        3.59        6.99      3.05 o 
  -3  -4  12       37.51       39.51      2.40 o 
  -2  -4  12      220.39      213.73      6.17 o 
  -1  -4  12       65.18       54.70      3.19 o 
   0  -4  12      181.43      167.41      4.75 o 
   1  -4  12        5.94        1.78      1.85 o 
   2  -4  12       62.28       67.63      2.32 o 
   3  -4  12        7.08        6.41      2.89 o 
   4  -4  12      168.84      173.92      6.03 o 
   5  -4  12        1.91        5.51      3.97 o 
   6  -4  12       25.38       18.04      7.06 o 
  -6  -3  12      106.78      102.59      6.58 o 
  -5  -3  12      101.73      107.87     12.37 o 
  -4  -3  12       16.38       17.90      1.79 o 
  -3  -3  12      110.21      102.56      3.51 o 
  -2  -3  12       12.17       11.98      5.42 o 
  -1  -3  12     1092.01     1097.10     14.86 o 
   0  -3  12       20.54       23.03      2.48 o 
   1  -3  12        0.02        2.70      4.54 o 
   2  -3  12       10.22       10.32      1.64 o 
   3  -3  12      415.21      419.95      7.89 o 
   4  -3  12       74.54       73.50      4.06 o 
   5  -3  12        6.47       16.13      4.30 o 
   6  -3  12       72.46       89.48      7.42 o 
  -6  -2  12       31.68       47.14      4.60 o 
  -5  -2  12       65.21       65.65      3.57 o 
  -4  -2  12       82.42       86.11      6.46 o 
  -3  -2  12       28.35       25.43      2.82 o 
  -2  -2  12        2.95        7.50      2.52 o 
  -1  -2  12      464.45      472.29      7.85 o 
   0  -2  12      185.24      184.19      4.32 o 
   1  -2  12       70.20       54.63      4.57 o 
   2  -2  12      170.26      160.16      3.20 o 
   3  -2  12       79.40       75.35      2.63 o 
   4  -2  12       11.60       19.29      4.74 o 
   5  -2  12       50.99       48.94      8.57 o 
   6  -2  12        0.01        0.36     12.19 o 
  -6  -1  12        5.54        4.96      2.84 o 
  -5  -1  12      128.24      127.13      4.83 o 
  -4  -1  12       96.15       96.10      3.81 o 
  -3  -1  12       71.46       62.41      3.20 o 
  -2  -1  12       22.35       26.57      3.23 o 
  -1  -1  12      743.59      786.90     16.20 o 
   0  -1  12       64.01       69.59      3.24 o 
   1  -1  12      212.22      209.23      6.54 o 
   2  -1  12       91.00       93.99      2.49 o 
   3  -1  12       99.91       96.33      2.90 o 
   4  -1  12        3.48        1.30      3.97 o 
   5  -1  12       23.95       15.45      5.40 o 
   6  -1  12       95.12       99.90      8.47 o 
  -7   0  12        6.15        4.32      4.35 o 
  -6   0  12      109.61      110.47      3.99 o 
  -5   0  12       19.25       20.50      4.68 o 
  -4   0  12        7.76        3.20     10.62 o 
  -3   0  12        6.74        8.74      2.71 o 
  -2   0  12       37.06       26.68      3.54 o 
  -1   0  12        9.58       17.41      4.22 o 
   0   0  12      410.34      418.71      7.37 o 
   1   0  12     1120.83     1143.78     27.96 o 
   2   0  12      230.85      223.78      4.61 o 
   3   0  12       32.78       24.89      2.82 o 
   4   0  12       15.41        5.09      8.71 o 
   5   0  12       56.06       58.15      6.79 o 
  -7   1  12        0.01       -1.27      6.89 o 
  -6   1  12       27.24       30.33      6.44 o 
  -5   1  12       15.04       11.09      3.62 o 
  -4   1  12        0.55        2.02      3.31 o 
  -3   1  12      111.85      106.75      3.80 o 
  -2   1  12      251.67      273.08      5.57 o 
  -1   1  12      132.31      129.23      3.97 o 
   0   1  12       23.67       15.52      3.73 o 
   1   1  12       39.75       43.29      2.40 o 
   2   1  12       86.19       86.26      2.72 o 
   3   1  12       11.10        3.57     12.70 o 
   4   1  12      215.85      215.07      8.53 o 
   5   1  12        8.00        4.86      5.82 o 
  -7   2  12      123.49      105.91     13.78 o 
  -6   2  12       54.62       56.50      3.59 o 
  -5   2  12       37.94       33.81      5.50 o 
  -4   2  12      300.99      309.25      7.38 o 
  -3   2  12       27.53       18.42      2.88 o 
  -2   2  12        9.13        1.48      3.44 o 
  -1   2  12      144.45      145.23      4.67 o 
   0   2  12      106.06      109.37      4.66 o 
   1   2  12        0.38        0.38      1.89 o 
   2   2  12        2.46        8.10      3.21 o 
   3   2  12        5.63        9.80      5.41 o 
   4   2  12       17.18       21.73      6.29 o 
   5   2  12      114.44      118.28      8.89 o 
  -7   3  12       12.48       12.14      4.27 o 
  -6   3  12        0.18        3.53      3.09 o 
  -5   3  12        0.27       10.06      7.99 o 
  -4   3  12        1.86       -0.64      2.63 o 
  -3   3  12        8.51        4.53      2.59 o 
  -2   3  12       69.42       55.18      3.90 o 
  -1   3  12       13.70       15.72      3.11 o 
   0   3  12       44.62       36.74      2.65 o 
   1   3  12      191.31      182.04      4.41 o 
   2   3  12       27.18       22.05      4.91 o 
   3   3  12      151.96      177.74      9.88 o 
   4   3  12       70.80       51.78      6.83 o 
  -7   4  12       15.52       12.82      4.47 o 
  -6   4  12       55.91       44.61      5.94 o 
  -5   4  12       80.51       73.90      9.20 o 
  -4   4  12      114.73      123.83      7.86 o 
  -3   4  12       22.94       28.87      5.04 o 
  -2   4  12      105.49      117.46      2.49 o 
  -1   4  12        0.39        1.22      1.83 o 
   0   4  12       63.22       65.60      3.48 o 
   1   4  12        0.36       -7.95      5.30 o 
   2   4  12        0.78       -1.73      8.11 o 
   3   4  12        6.35       -2.12      7.41 o 
  -6   5  12        4.85       -0.23      3.90 o 
  -5   5  12       55.49       47.58      3.67 o 
  -4   5  12       98.99       75.50      4.37 o 
  -3   5  12      133.37      140.62      4.09 o 
  -2   5  12       15.32       14.81      3.02 o 
  -1   5  12       14.24       15.83      2.35 o 
   0   5  12       30.52       23.34      5.28 o 
   1   5  12       53.53       50.88      5.94 o 
   2   5  12       15.63       16.47      4.68 o 
  -6   6  12       65.25       63.70      5.29 o 
  -5   6  12       42.15       39.59      4.51 o 
  -4   6  12       89.83       74.85      4.48 o 
  -3   6  12       23.66       28.78      3.49 o 
  -2   6  12       15.85       20.44      4.00 o 
  -1   6  12       82.76       83.86      4.58 o 
   0   6  12       70.08       82.15      5.13 o 
   1   6  12        0.22        9.08      9.27 o 
  -5   7  12       47.98       48.55      6.17 o 
  -4   7  12       33.14       35.11      7.89 o 
  -3   7  12      141.54      140.56      6.17 o 
  -2   7  12      216.47      207.07      7.47 o 
  -1   7  12       87.25       88.67     10.36 o 
   0   7  12       19.31       25.93      7.67 o 
   0  -8  13       37.66       36.40      7.09 o 
   1  -8  13       42.44       33.56      5.34 o 
   2  -8  13       99.73      106.99     11.69 o 
  -2  -7  13       19.99       29.43      6.86 o 
  -1  -7  13       15.39       27.30      5.12 o 
   0  -7  13        0.04        1.10      4.67 o 
   1  -7  13       59.79       58.75      5.48 o 
   2  -7  13        0.67        5.48      7.42 o 
   3  -7  13       17.58       23.48      6.26 o 
   4  -7  13       17.88       16.91      6.48 o 
  -3  -6  13        2.69        6.05      5.70 o 
  -2  -6  13        1.43       -4.44      6.47 o 
  -1  -6  13      131.41      151.42      5.84 o 
   0  -6  13       35.62       29.66      3.41 o 
   1  -6  13      111.54      111.39      4.53 o 
   2  -6  13       92.93       85.66      6.52 o 
   3  -6  13        8.89       11.25      4.53 o 
   4  -6  13        0.60        1.35      6.67 o 
   5  -6  13       20.09       19.33      7.09 o 
  -4  -5  13       99.05      116.83      5.15 o 
  -3  -5  13       61.13       56.57      3.73 o 
  -2  -5  13       61.71       73.67      5.63 o 
  -1  -5  13        1.51        3.62      4.05 o 
   0  -5  13       71.70       71.68      4.07 o 
   1  -5  13      163.91      146.00      3.91 o 
   2  -5  13       79.57       71.46      3.47 o 
   3  -5  13      427.91      426.45      8.41 o 
   4  -5  13        1.03       -2.80      5.65 o 
   5  -5  13       23.82       22.48      7.61 o 
  -4  -4  13       10.17        8.93      7.79 o 
  -3  -4  13       58.06       54.29      5.63 o 
  -2  -4  13        0.17        2.99      3.29 o 
  -1  -4  13        0.26        2.46      8.55 o 
   0  -4  13       11.70       10.14      3.04 o 
   1  -4  13      175.87      186.91     12.30 o 
   2  -4  13      152.28      144.06      3.96 o 
   3  -4  13        2.80        4.79      3.08 o 
   4  -4  13        4.76        9.15      4.86 o 
   5  -4  13        0.15       -0.09      5.73 o 
  -5  -3  13       22.19       20.65      6.57 o 
  -4  -3  13      321.59      341.80     13.23 o 
  -3  -3  13       32.45       31.46      4.14 o 
  -2  -3  13       46.88       55.52      4.28 o 
  -1  -3  13      126.67      128.68      5.11 o 
   0  -3  13        0.16       -1.97      6.96 o 
   1  -3  13       57.93       57.94      6.44 o 
   2  -3  13       83.43       84.99      3.03 o 
   3  -3  13       51.41       48.74      3.36 o 
   4  -3  13       70.69       76.63      4.52 o 
   5  -3  13       44.45       40.24     13.80 o 
  -6  -2  13       99.85       97.30      7.97 o 
  -5  -2  13        1.89        0.27      4.29 o 
  -4  -2  13        2.15        3.96      3.87 o 
  -3  -2  13      178.54      176.63      5.59 o 
  -2  -2  13       28.54       34.82      3.32 o 
  -1  -2  13      182.46      184.75      5.17 o 
   0  -2  13       32.25       27.14      3.27 o 
   1  -2  13      162.66      152.83      7.75 o 
   2  -2  13      210.67      208.03      4.32 o 
   3  -2  13       24.61       24.77      2.93 o 
   4  -2  13       28.10       38.06      5.29 o 
   5  -2  13       48.31       36.78      5.07 o 
  -6  -1  13       23.96       27.02      4.85 o 
  -5  -1  13       24.76       28.14      5.56 o 
  -4  -1  13       15.55        9.26      3.42 o 
  -3  -1  13       24.30       30.10      3.05 o 
  -2  -1  13        0.33       -0.55      2.97 o 
  -1  -1  13       10.25       13.26      3.94 o 
   0  -1  13       19.33       16.39      3.43 o 
   1  -1  13      122.30      110.80      5.21 o 
   2  -1  13        0.00        2.22      2.48 o 
   3  -1  13       68.57       52.00      3.16 o 
   4  -1  13       60.60       56.10      4.44 o 
   5  -1  13       31.05       40.94      5.07 o 
  -6   0  13        2.07       13.04      7.08 o 
  -5   0  13      108.02      106.61      8.57 o 
  -4   0  13       69.63       55.07      3.76 o 
  -3   0  13      386.91      395.14      7.89 o 
  -2   0  13        0.10        6.44      8.31 o 
  -1   0  13       86.41       95.84      4.85 o 
   0   0  13      107.29      100.83      4.52 o 
   1   0  13       52.43       56.34      4.67 o 
   2   0  13      159.93      140.77      8.13 o 
   3   0  13      321.81      320.25      7.94 o 
   4   0  13      479.48      502.61     13.77 o 
   5   0  13        1.10        4.58      8.84 o 
  -6   1  13       18.43       11.62     13.20 o 
  -5   1  13        6.65       -1.06     12.37 o 
  -4   1  13       13.94       12.09      3.14 o 
  -3   1  13        0.33       -0.76      2.93 o 
  -2   1  13       62.75       64.60      3.59 o 
  -1   1  13      162.80      173.39      5.48 o 
   0   1  13       60.30       67.49      4.61 o 
   1   1  13        6.92       -6.39      7.87 o 
   2   1  13        9.72       12.83      2.76 o 
   3   1  13       14.96       14.26      3.72 o 
   4   1  13       57.60       43.37      6.33 o 
  -6   2  13       31.27       25.86      5.71 o 
  -5   2  13      245.83      260.01      9.46 o 
  -4   2  13       51.94       66.58      5.43 o 
  -3   2  13      189.75      182.16      5.29 o 
  -2   2  13      179.73      166.91      5.30 o 
  -1   2  13       56.33       73.09      4.50 o 
   0   2  13        4.83        3.52      3.93 o 
   1   2  13       20.84       14.06      2.63 o 
   2   2  13       85.47       90.75      4.81 o 
   3   2  13        1.63        3.32      7.21 o 
   4   2  13        0.36       -2.21      7.01 o 
  -6   3  13      113.23      127.17      7.68 o 
  -5   3  13       63.25       80.44      7.02 o 
  -4   3  13        6.24        1.87      7.19 o 
  -3   3  13      148.02      152.57      6.62 o 
  -2   3  13       18.35       22.63      4.74 o 
  -1   3  13        7.01        7.91      3.70 o 
   0   3  13       12.60       19.94      7.04 o 
   1   3  13      124.79      136.99      4.57 o 
   2   3  13       17.73       18.02      5.59 o 
   3   3  13      101.87      104.25      8.25 o 
  -6   4  13       49.41       52.90     14.08 o 
  -5   4  13       37.91       42.01      7.11 o 
  -4   4  13       76.05       59.18      6.03 o 
  -3   4  13      195.22      184.10     15.33 o 
  -2   4  13       23.80       36.39      5.90 o 
  -1   4  13        4.96        2.98      3.75 o 
   0   4  13      101.40      106.58      7.25 o 
   1   4  13       15.39       21.25      9.06 o 
   2   4  13        5.28        3.74      5.48 o 
  -5   5  13       18.34       20.12      9.06 o 
  -4   5  13       14.33       25.04      6.31 o 
  -3   5  13      158.65      135.83      8.36 o 
  -2   5  13      132.12       99.26      4.55 o 
  -1   5  13      111.33      110.16      4.95 o 
   0   5  13        7.12       10.36      5.21 o 
   1   5  13       66.61       65.27      6.97 o 
  -5   6  13        7.03       19.02     11.27 o 
  -4   6  13       25.84       25.18      9.96 o 
  -3   6  13       63.25       68.10      4.52 o 
  -2   6  13       31.24       25.62      4.56 o 
  -1   6  13        0.48       -8.55      9.24 o 
   0   6  13       63.55       72.91     11.07 o 
   1  -7  14        2.65       -0.80      7.35 o 
   2  -7  14        0.03       10.59      4.90 o 
  -2  -6  14        0.55        5.54     11.51 o 
  -1  -6  14       48.83       47.76     10.69 o 
   1  -6  14        1.80        5.03      3.35 o 
   2  -6  14       13.20       16.12      9.08 o 
   3  -6  14        1.59        3.57      5.00 o 
  -3  -5  14       15.94       11.53      8.87 o 
  -2  -5  14        0.31       15.20      8.01 o 
   0  -5  14      102.55      104.49      7.31 o 
   1  -5  14       10.01       13.98      6.81 o 
   2  -5  14        1.04        4.05      2.84 o 
   3  -5  14       57.92       59.39      4.74 o 
   4  -5  14       96.47      106.83     14.10 o 
  -4  -4  14       11.54       -2.04      5.70 o 
  -3  -4  14       16.77       32.34     11.29 o 
  -2  -4  14        7.65        8.45      7.24 o 
  -1  -4  14        4.05        2.00      4.93 o 
   0  -4  14        2.73        0.80      4.59 o 
   1  -4  14      277.62      283.73     14.38 o 
   2  -4  14        9.66       11.56      6.28 o 
   3  -4  14       11.80        6.43      4.30 o 
   4  -4  14       30.37       29.00      4.95 o 
  -4  -3  14      100.97      132.57     13.55 o 
  -3  -3  14        2.05        0.70      4.73 o 
  -2  -3  14       39.25       30.67      4.55 o 
  -1  -3  14      313.18      341.53      8.78 o 
   0  -3  14       43.94       43.48      4.16 o 
   1  -3  14        3.03        0.29      8.45 o 
   2  -3  14        0.15        2.65      5.22 o 
   3  -3  14        3.06        5.45      3.10 o 
   4  -3  14       46.10       43.34      4.50 o 
  -5  -2  14       16.96       13.38     10.71 o 
  -4  -2  14        0.02        1.03      4.56 o 
  -3  -2  14      239.31      246.90     10.75 o 
  -2  -2  14        7.24       10.42      4.24 o 
  -1  -2  14       38.62       37.22      5.54 o 
   0  -2  14       92.39       97.56      5.11 o 
   1  -2  14       74.78       84.72      6.74 o 
   2  -2  14        0.32       -4.98      7.32 o 
   3  -2  14      134.90      144.95      9.93 o 
   4  -2  14       90.88       88.08      5.15 o 
  -5  -1  14       25.53       23.27      5.76 o 
  -4  -1  14        9.39        1.01      4.52 o 
  -3  -1  14      225.45      233.05      7.98 o 
  -2  -1  14      168.88      168.80      5.42 o 
  -1  -1  14        5.39        5.22      4.27 o 
   0  -1  14        3.05        1.46      3.86 o 
   1  -1  14        0.28        0.92     12.62 o 
   2  -1  14      119.78      127.72      8.07 o 
   3  -1  14        2.61        5.16      3.66 o 
   4  -1  14      108.54      121.53      9.45 o 
  -5   0  14       26.95        6.93     12.45 o 
  -4   0  14       25.90       28.80      4.30 o 
  -3   0  14      319.56      316.58      9.89 o 
  -2   0  14      192.10      184.76      7.13 o 
  -1   0  14      334.23      363.46      7.96 o 
   0   0  14        6.82       -2.89      5.37 o 
   1   0  14        6.84        6.69      5.00 o 
   2   0  14       10.97        0.91     14.25 o 
   3   0  14       41.27       37.38      4.51 o 
   4   0  14        2.40        2.21      6.56 o 
  -5   1  14        2.38       10.42      7.38 o 
  -4   1  14       17.73       27.54      5.25 o 
  -3   1  14       79.25       91.49      4.46 o 
  -2   1  14       26.05       32.33      4.00 o 
  -1   1  14       45.14       48.95      4.86 o 
   0   1  14       23.64       21.09      4.13 o 
   1   1  14        3.94       13.63      6.56 o 
   2   1  14        2.44        3.75      3.31 o 
   3   1  14        0.68       -2.26      4.31 o 
  -5   2  14        1.17       -8.78      7.80 o 
  -4   2  14       28.31       35.37      5.91 o 
  -3   2  14       82.82       87.51      6.15 o 
  -2   2  14       57.65       66.22      4.26 o 
  -1   2  14      133.91      139.77      5.32 o 
   0   2  14       40.83       30.74      6.46 o 
   1   2  14       49.92       54.35      9.36 o 
   2   2  14        1.04        0.05      5.08 o 
   3   2  14        0.30       -1.01      5.70 o 
  -5   3  14        0.49       -0.72      5.39 o 
  -4   3  14       66.81       79.67      6.41 o 
  -3   3  14       83.78      102.06      6.25 o 
  -2   3  14        8.62        5.08      6.34 o 
  -1   3  14        5.95       -5.18      4.44 o 
   0   3  14       24.39       25.53     10.26 o 
   1   3  14        0.50        4.80      3.52 o 
   2   3  14        6.06        5.88      4.56 o 
  -5   4  14       21.18       18.35      6.09 o 
  -4   4  14       29.35       28.08      7.74 o 
  -3   4  14       11.43       18.02      5.19 o 
  -2   4  14        2.34        0.96      6.81 o 
  -1   4  14        9.06        5.59      5.55 o 
   0   4  14       10.68       29.28     11.49 o 
   1   4  14       10.00        6.43      9.74 o 
  -4   5  14       17.43       34.86     13.53 o 
  -3   5  14        8.69        0.65      6.80 o 
  -2   5  14       43.89       49.35      6.92 o 
  -1   5  14       72.55       78.92     13.52 o 
  -1  -5  15       52.80       60.83     12.42 o 
   1  -5  15       24.31       27.49      6.49 o 
  -2  -4  15      158.56      186.28     12.91 o 
  -1  -4  15        6.29        6.44      6.10 o 
   0  -4  15       19.06       17.06      7.33 o 
   1  -4  15        1.87       -8.19      6.19 o 
   2  -4  15       24.28       32.04      7.74 o 
   3  -4  15       31.08       40.10      8.51 o 
  -3  -3  15        7.74        7.53      7.85 o 
  -2  -3  15       28.46       30.76     11.51 o 
  -1  -3  15       20.99       25.82      6.49 o 
   0  -3  15        0.08        5.08      5.05 o 
   1  -3  15      230.54      254.60      8.48 o 
   2  -3  15        0.10       -7.05      7.19 o 
   3  -3  15        7.51       -0.59      8.79 o 
  -4  -2  15       60.93       93.03     16.69 o 
  -3  -2  15        9.60        2.43      9.24 o 
  -2  -2  15       26.12       24.11      9.94 o 
  -1  -2  15       22.81       23.23      7.00 o 
   0  -2  15       98.99      111.61      6.36 o 
   1  -2  15        1.73       -5.11      5.53 o 
   2  -2  15        9.07       14.43      9.80 o 
   3  -2  15        7.25        7.50      7.71 o 
  -4  -1  15       33.27       34.15      5.76 o 
  -3  -1  15       85.03       91.36      9.64 o 
  -2  -1  15        3.35        7.52      4.47 o 
  -1  -1  15       11.37        9.26      4.88 o 
   0  -1  15       34.21       25.96      5.17 o 
   1  -1  15        0.37       -4.54      5.76 o 
   2  -1  15       23.78       26.75      7.97 o 
   3  -1  15        0.39        2.98      5.72 o 
  -4   0  15        0.42        6.79      5.05 o 
  -3   0  15       12.41       13.22      7.37 o 
  -2   0  15      136.70      142.32      6.58 o 
  -1   0  15       35.93       38.45      5.26 o 
   0   0  15       12.33       13.45      5.52 o 
   1   0  15        4.28        6.17      5.77 o 
   2   0  15       71.43       81.21      7.05 o 
   3   0  15       17.97       19.96     10.01 o 
  -4   1  15      276.95      288.22     22.82 o 
  -3   1  15       46.31       51.12      5.79 o 
  -2   1  15        3.64        1.86      5.49 o 
  -1   1  15       12.85       13.44      5.25 o 
   0   1  15      118.76      121.03      7.68 o 
   1   1  15       32.44       28.96      6.98 o 
  -4   2  15       44.29       66.99      7.17 o 
  -3   2  15        9.73        6.85      5.00 o 
  -2   2  15       19.45       22.56      5.93 o 
  -1   2  15       17.42       19.33      7.01 o 
   0   2  15        2.25        8.05     11.26 o 
   1   2  15        4.22       25.77     10.66 o 
  -4   3  15       70.82       71.82     11.09 o 
  -3   3  15       51.27       55.92      9.70 o 
  -2   3  15       46.65       47.67     12.19 o 
  -1   3  15      143.72      154.15      9.31 o 
   0   3  15       50.22       73.87     11.50 o 
  -3   4  15       23.21        2.25      8.44 o 
  -2   4  15        5.56       16.17      7.66 o 
  -1   4  15        5.17       -1.38      9.97 o 
  -1  -3  16       25.43       27.37      5.58 o 
   0  -3  16        1.18       -9.14      8.27 o 
   1  -3  16       20.34        8.36      8.58 o 
  -2  -2  16       13.93        6.64      5.14 o 
  -1  -2  16       17.44       22.56      5.84 o 
   0  -2  16        1.75       -3.23      8.26 o 
   1  -2  16       68.15       63.42      7.69 o 
  -2  -1  16        4.32        7.25      6.61 o 
  -1  -1  16        0.12        5.39      6.46 o 
   0  -1  16        1.42       -2.49      8.57 o 
   1  -1  16        0.02       -3.49      7.51 o 
  -3   0  16       61.16       82.23      9.84 o 
  -2   0  16       53.15       60.31      7.64 o 
  -1   0  16        2.97       -2.32      5.60 o 
   0   0  16        2.16       -3.88      7.91 o 
   1   0  16       36.70       43.74      8.83 o 
  -2   1  16      113.84      123.34      7.13 o 
  -1   1  16       71.16       70.96      6.66 o 
   0   1  16       34.57       44.26      7.75 o 
  -2   2  16       49.50       66.91      8.00 o 
  -1   2  16       16.86       11.87      7.15 o 
                                                 
